# Supplementary material for: Spatiotemporal cell landscape of human embryonic tooth development
Source: Cell Prolif. 2024 Jun 12;57(9):e13653. doi: 10.1111/cpr.13653 (PMC11503248; doi:10.1111/cpr.13653)
Supplement: Supplementary file 1 — Table S1. Markers of major cell types calculated by FindVariableGenes function. [file CPR-57-e13653-s003.csv]

	p_val	avg_log2FC	pct.1	pct.2	p_val_adj	cell
MXRA8	0	0.543381837780595	0.799	0.372	0	mesenchyme
MFAP2	0	0.402733433807849	0.829	0.54	0	mesenchyme
PLPP3	0	0.409557203278857	0.602	0.245	0	mesenchyme
LHX8	0	0.31474375316387	0.348	0.058	0	mesenchyme
TXNIP	0	-0.538679437960185	0.566	0.791	0	mesenchyme
CTSK	0	0.536597011867408	0.699	0.185	0	mesenchyme
S100A4	0	0.481060980621424	0.581	0.205	0	mesenchyme
S100A2	0	-0.398106117639444	0.028	0.289	0	mesenchyme
S100A14	0	-0.462815189599795	0.013	0.358	0	mesenchyme
NES	0	0.65435145075926	0.545	0.13	0	mesenchyme
TSTD1	0	-0.462675106421604	0.037	0.421	0	mesenchyme
EMILIN1	0	0.409645862427011	0.54	0.143	0	mesenchyme
EPCAM	0	-0.686234859200793	0.064	0.494	0	mesenchyme
NRXN1	0	0.728814978981158	0.648	0.075	0	mesenchyme
VAMP8	0	-0.339475745550168	0.012	0.311	0	mesenchyme
HSPG2	0	0.91368147452935	0.77	0.277	0	endothelium
FAM167B	0	0.386618341401357	0.311	0.008	0	endothelium
TIE1	0	0.42109884684985	0.37	0.002	0	endothelium
ADGRL4	0	0.670627722657579	0.556	0.003	0	endothelium
ARHGAP29	0	0.754647377784509	0.633	0.101	0	endothelium
PALMD	0	0.532692924720867	0.483	0.067	0	endothelium
SHE	0	0.276867231676302	0.254	0.007	0	endothelium
ADAM15	0	0.482088257677854	0.438	0.043	0	endothelium
ACKR1	0	0.718321924576794	0.362	0.009	0	endothelium
SELE	0	0.717128461346829	0.404	0.004	0	endothelium
CD34	0	0.929764700012603	0.69	0.013	0	endothelium
C1orf115	0	0.349346333417041	0.335	0.026	0	endothelium
EPAS1	0	0.740285536056844	0.608	0.04	0	endothelium
NOSTRIN	0	0.495778543669345	0.422	0.02	0	endothelium
CALCRL	0	0.756363943638086	0.574	0.027	0	endothelium
MXRA81	0	-0.618027533250183	0.262	0.724	0	epithelium
ID3	0	0.537010763754091	0.929	0.73	0	epithelium
SFN	0	0.417181674912884	0.359	0.009	0	epithelium
SYTL1	0	0.284804261326744	0.324	0.049	0	epithelium
TMEM54	0	0.336460397396782	0.342	0.026	0	epithelium
SLC2A1	0	0.48329641034632	0.527	0.123	0	epithelium
PTPRF	0	0.347028517305622	0.476	0.146	0	epithelium
PLPP31	0	-0.513707610000899	0.151	0.54	0	epithelium
TXNIP1	0	0.612501925996582	0.862	0.601	0	epithelium
HIST2H2BF	0	0.504611874932202	0.437	0.065	0	epithelium
CTSK1	0	-0.6993267918095	0.032	0.616	0	epithelium
S100A11	0	0.287147180016616	0.993	0.949	0	epithelium
S100A41	0	-0.590201768669898	0.102	0.517	0	epithelium
S100A21	0	0.624492687941114	0.476	0.028	0	epithelium
S100A141	0	0.708957668992461	0.597	0.016	0	epithelium
CDC20	0	0.563530985307088	0.455	0.005	0	mitotic
KIF2C	0	0.343383412032809	0.308	0.005	0	mitotic
NUF2	0	0.496052620790106	0.429	0.006	0	mitotic
ASPM	0	0.695570318346689	0.485	0.016	0	mitotic
CENPF	0	1.05578081211609	0.702	0.037	0	mitotic
RRM2	0	0.358649141753907	0.313	0.005	0	mitotic
CENPA	0	0.342802485471826	0.273	0.002	0	mitotic
CKAP2L	0	0.392151981199101	0.343	0.007	0	mitotic
HJURP	0	0.290773246921225	0.263	0.002	0	mitotic
TACC3	0	0.348733451354907	0.303	0.007	0	mitotic
MAD2L1	0	0.669466364159351	0.556	0.031	0	mitotic
HMMR	0	0.460512024607369	0.354	0.007	0	mitotic
MXD3	0	0.47446500904427	0.394	0.011	0	mitotic
HIST1H1B	0	0.466807190502475	0.348	0.008	0	mitotic
PBK	0	0.467043830444498	0.424	0.014	0	mitotic
PTGFR	0	0.435647126154844	0.441	0.045	0	follicle
COL11A1	0	0.943843916036119	0.881	0.235	0	follicle
PAPPA2	0	0.259995008693894	0.25	0.007	0	follicle
FMOD	0	0.37929850920169	0.38	0.029	0	follicle
MAB21L2	0	0.290473670130906	0.283	0.012	0	follicle
SFRP2	0	1.3772366164613	0.873	0.24	0	follicle
COL12A1	0	1.00580252841805	0.876	0.193	0	follicle
THBS2	0	0.911094261811062	0.72	0.038	0	follicle
COL1A2	0	0.874300082270989	1	0.742	0	follicle
EGFL6	0	1.38352753377741	0.84	0.097	0	follicle
SGCZ	0	0.312735781499634	0.302	0.018	0	follicle
IL11RA	0	0.798530095386347	0.865	0.23	0	follicle
GAS1	0	0.437874608068439	0.404	0.033	0	follicle
OGN	0	0.94489303402982	0.875	0.235	0	follicle
ASPN	0	0.988521065189434	0.709	0.042	0	follicle
FOXD3-AS1	0	0.333822870135067	0.255	0	0	SCP
FOXD3	0	0.865392644456705	0.702	0	0	SCP
MPZ	0	1.40270402216645	0.851	0.012	0	SCP
MAL	0	0.70783376919322	0.553	0.001	0	SCP
MYOT	0	0.32536982674415	0.319	0	0	SCP
GFRA3	0	0.681161186164284	0.532	0	0	SCP
COL28A1	0	0.454469841045425	0.362	0.002	0	SCP
XKR4	0	0.383004669881385	0.277	0.001	0	SCP
PMP2	0	0.286740723778018	0.255	0	0	SCP
LINC01198	0	0.263095275403061	0.277	0	0	SCP
ACTC1	0	1.2884402952525	0.766	0.001	0	SCP
ASPA	0	0.476889813685885	0.426	0.002	0	SCP
CDH19	0	0.71503675619843	0.553	0.002	0	SCP
PCSK2	0	0.547776097255185	0.447	0.001	0	SCP
COL20A1	0	0.537697340979881	0.468	0.001	0	SCP
CD52	0	0.506779817717456	0.278	0.002	0	HSC
LAPTM5	0	0.732576527993476	0.567	0.011	0	HSC
CD53	0	0.376288696160939	0.314	0.005	0	HSC
CD48	0	0.462084481464906	0.345	0.001	0	HSC
FCER1G	0	0.98041130926239	0.593	0.011	0	HSC
PTPRC	0	0.908236779129649	0.567	0.005	0	HSC
CYTIP	0	0.353042645614613	0.263	0.001	0	HSC
LYZ	0	0.792490801976372	0.273	0.003	0	HSC
ALOX5AP	0	0.473903863986895	0.34	0.006	0	HSC
LCP1	0	0.723520184145689	0.505	0.005	0	HSC
CORO1A	0	0.557758034945767	0.407	0.01	0	HSC
RETN	0	0.649352256606595	0.304	0.005	0	HSC
TYROBP	0	1.06912874774731	0.634	0.01	0	HSC
CD37	0	0.52195889412549	0.387	0.007	0	HSC
RAC2	0	0.614165905032653	0.479	0.016	0	HSC
RGS5	0	1.07895706805339	0.553	0.01	0	pericyte
RGS16	0	0.548846761449505	0.345	0.013	0	pericyte
MIR4435-2HG	0	0.378100947103031	0.345	0.015	0	pericyte
KCNE4	0	0.489539801728551	0.379	0.011	0	pericyte
SULT1E1	0	0.445471001487911	0.279	0.002	0	pericyte
CDH6	0	0.301075891890956	0.259	0.008	0	pericyte
EBF1	0	0.689469677273727	0.595	0.046	0	pericyte
GEM	0	0.83129181869434	0.593	0.059	0	pericyte
KCNJ8	0	0.868787930000127	0.553	0.004	0	pericyte
ABCC9	0	0.780978808664182	0.533	0.006	0	pericyte
ITGA7	0	0.295850779722806	0.265	0.003	0	pericyte
AVPR1A	0	0.638579588335774	0.422	0.002	0	pericyte
NR2F2	0	1.0854535627465	0.769	0.12	0	pericyte
CYGB	0	0.601020421840057	0.507	0.04	0	pericyte
CCDC102B	0	0.561697084858829	0.473	0.015	0	pericyte
C1QA	0	1.71169590412878	0.964	0.006	0	macrophage
C1QC	0	1.39947700808527	0.982	0.004	0	macrophage
C1QB	0	1.08356213435324	0.768	0.009	0	macrophage
PTAFR	0	0.503887619893588	0.482	0.002	0	macrophage
LAPTM51	0	1.10765726204488	0.875	0.017	0	macrophage
CD531	0	0.751093298677775	0.696	0.007	0	macrophage
FCGR1A	0	0.450846112217999	0.375	0.002	0	macrophage
CTSS	0	1.03382066771232	0.875	0.019	0	macrophage
TNFAIP8L2	0	0.367520492374717	0.357	0.001	0	macrophage
MNDA	0	0.588019508341078	0.482	0.005	0	macrophage
CD84	0	0.481165961582276	0.446	0.003	0	macrophage
FCER1G1	0	1.37918744132205	0.929	0.016	0	macrophage
FCGR2A	0	1.06823469689108	0.875	0.013	0	macrophage
NCF2	0	0.551069229721845	0.5	0.004	0	macrophage
RGS1	0	0.676500745495	0.429	0.003	0	macrophage
