# Supplementary material for: Spatiotemporal cell landscape of human embryonic tooth development
Source: Cell Prolif. 2024 Jun 12;57(9):e13653. doi: 10.1111/cpr.13653 (PMC11503248; doi:10.1111/cpr.13653)
Supplement: Supplementary file 2 — Table S2. Gene modules of epithelial root branch calculated by monocle3. [file CPR-57-e13653-s012.csv]

	id	module	supermodule	dim_1	dim_2
1	KRT15	1	1	-1.94674653732937	3.23399795253179
2	TAGLN	1	1	-2.79003340923946	-3.76862012188533
3	FOS	1	1	0.310079267381023	3.29595197398564
4	SEPP1	1	1	-1.92760629379909	2.94875539500615
5	EGR1	1	1	0.215783467648814	3.34776605327031
6	CDKN1C	1	1	-3.03703624928158	1.46426070887944
7	JUNB	1	1	0.362628033517192	3.18274844844243
8	IER2	1	1	0.400553038476299	3.18803418834111
9	TXNIP	1	1	-0.344144860150029	2.31227315623662
10	BTG2	1	1	-0.351175078989674	2.90504373271367
11	DLX6-AS1	2	1	2.22353499209721	0.30296136100194
12	CRABP1	2	1	2.67900984561283	-0.0763530616054815
13	CALML3	1	1	-3.50256020748775	2.37762631137273
14	FRZB	2	1	2.24569766795475	0.960661065172167
15	CD24	1	1	-3.2563472481982	-2.80261515419581
16	SAT1	1	1	-1.81776268208187	2.91335548121831
17	MAF	1	1	-3.79180891239803	-0.872836280275373
18	PRNP	1	1	0.605433633683513	1.74734986979863
19	TMSB4X	2	1	0.356620123742412	-4.60419832508662
20	FXYD3	1	1	-2.95766598904293	1.19099892337224
21	TSHZ2	2	1	2.22769992625553	-1.27163212339976
22	ACTB	1	1	-2.46940715038936	-3.95430814068416
23	KRT5	1	1	-3.52226216519039	-3.12529979984858
24	RPS2	2	1	0.540108731149028	-4.61098347942927
25	RPLP1	1	1	-2.54199440205257	2.1551255102863
26	RPL10	2	1	0.656117132066081	-4.71810590069392
27	KRT19	1	1	-2.47414488518398	3.00270618159673
28	JUN	1	1	-2.00006074631374	0.397715341638537
29	CXADR	1	1	-3.86418111050289	-0.0602347735653204
30	LECT1	2	1	0.838652899621318	-0.562511194158582
31	GNB2L1	2	1	-0.961764210702588	-4.39682136814692
32	SCUBE3	1	1	-4.0632799359576	-1.99962719123462
33	B2M	1	1	0.184763183949779	2.25544322688481
34	SOSTDC1	1	1	-1.28277862990062	2.09990133006475
35	S100A10	1	1	-3.17861444676082	-3.24081682007411
36	IER3	1	1	-1.72910035574596	0.737580191682788
37	GJA1	1	1	-4.07235676968258	-3.00778662006953
38	EEF1A1	1	1	-2.58971531117122	-3.94810544293025
39	BHLHE40	1	1	-4.29184205258053	-0.923174727369336
40	TPM2	1	1	-2.34107727730434	-3.94491611759761
41	POSTN	1	1	0.235204627869914	2.39179648120305
42	PTN	2	1	-0.512515971304585	-4.0555781010876
43	S100A6	1	1	-3.02921063625972	0.350625049661608
44	KRT222	1	1	-3.3553667756335	2.69804347712895
45	RPS8	2	1	0.449178507684062	-4.54530488293269
46	TMSB10	1	1	-2.85337335789364	-3.17785214226344
47	EIF3H	1	1	-2.53685755455654	2.34062470157048
48	PPP1R15A	1	1	0.781390359757732	2.93347371776006
49	FLRT2	2	1	2.88235633647282	-0.438976991582898
50	SLC5A3	1	1	-1.29126889431637	2.39026535708806
51	RPS18	2	1	0.614368369935344	-4.58519302647212
52	LAMB3	1	1	-1.13588131392162	2.81002391536138
53	RPL12	2	1	0.552842786668132	-4.64696179669002
54	HES1	1	1	-2.22903365814846	2.94534553248784
55	ID4	1	1	-3.09939653599422	-3.91216789524653
56	ANXA1	1	1	-3.0792928429858	-3.34455608170131
57	ZFP36	1	1	0.408774783967326	3.1567512865772
58	CPE	1	1	-0.962033608795811	2.48771203715703
59	FST	1	1	0.236672451852153	2.34407938678166
60	PLIN2	1	1	-2.14538974487941	2.45187629420659
61	DBI	1	1	-3.18298537457149	1.46241463382146
62	MALAT1	2	1	0.930339982865642	-1.11149458925822
63	RPS4X	2	1	0.605694821236919	-4.65954719822505
64	PDGFRA	1	1	-3.46050173962276	2.092886817049
65	GRIP2	2	1	1.10401099002201	-1.29722611944774
66	DLX5	2	1	1.95011537349064	-0.176409829069166
67	NFKBIA	1	1	0.811874559281657	2.90805829722783
68	TMEM100	2	1	2.8777133730634	-0.965197372842817
69	ITGA6	1	1	-0.3476495834605	1.89412392337224
70	PERP	1	1	-4.13407404148739	-2.24212281744578
71	GAPDH	1	1	-2.81920749867122	-3.70623766224482
72	TNFSF10	1	1	-3.13148052418392	2.87463010508916
73	HACD1	2	1	1.60402124202092	1.28073204715154
74	PCDH8	1	1	-2.08434838974636	3.13038600642583
75	KRT17	1	1	-3.21870357716243	-1.77340799908736
76	FGL2	2	1	1.99938504969914	0.727995526384326
77	GSN	2	1	2.1897079256757	-0.765356290746717
78	KLF10	1	1	-1.3969767781512	3.37401117045781
79	NFIA	2	1	2.40222113406498	0.57631672580144
80	HSPB1	1	1	-2.0511584969775	1.31684411723516
81	ALPL	1	1	-4.16147429669063	-1.36004534702399
82	RPL13A	2	1	-0.859257774295022	-4.30161844532588
83	BASP1	1	1	-3.9302495213763	-1.68610669266084
84	PEG10	2	1	1.03738742148716	-2.61185907166102
85	HSPA1A	1	1	-1.32461328232448	1.06934918124578
86	KRT7	1	1	-3.10752494061153	-1.45520611446002
87	ACTG2	2	1	2.12051170146305	-0.937267887998609
88	NCAM1	2	1	3.08847897326786	-0.387130248952894
89	GADD45B	1	1	0.630839279053996	3.04831660945317
90	CD9	1	1	-2.04307872975033	1.88034094531438
91	MRPS6	1	1	-1.77021629536312	2.84509862620732
92	PTHLH	1	1	-2.30510909283321	1.92685497958562
93	FBLN1	1	1	-3.60575515949886	0.0676277991046625
94	MT-CO1	2	1	0.991831710694621	-0.928945887495069
95	RHOB	1	1	-2.66917855465572	1.97093380648992
96	MYL6	1	1	-3.18803722584408	-2.28078167479136
97	KRT14	1	1	0.527626564858745	2.01465619761846
98	SELENOH	3	2	9.89856927668888	2.10539401729009
99	SGK1	1	1	-1.63912011110943	2.91554321010015
100	MARCKS	1	1	-4.2689991685168	-1.04455744068721
101	COL11A1	2	1	1.19214408671696	0.158863317560168
102	MYL9	1	1	-2.14490921223324	-4.10582934658626
103	EPCAM	1	1	-3.17508585179012	0.374024402688952
104	CXCL14	1	1	-1.14980004155796	2.77643455226323
105	ARL6IP1	2	1	1.85259239947636	0.467611920427294
106	SLC2A1	1	1	-4.30359775746029	-1.14958460967639
107	MAFB	1	1	-3.55484587872188	0.24974931437871
108	SFRP1	1	1	-0.867393234612157	2.41757143695256
109	ARL4C	1	1	-3.8837362023608	-3.1993564252148
110	DACT1	2	1	2.53012244975407	0.142347347330065
111	RACK1	3	2	10.1770269182904	2.25875462252996
112	EEF1B2	2	1	0.619725396989177	-4.63862620632747
113	GBP1	1	1	-2.89992577755611	-3.65177928249934
114	EPHA7	2	1	2.60592882907231	-0.27435671131709
115	MLLT3	2	1	2.23177855288822	-1.22576220672229
116	ALCAM	1	1	-2.44838399613064	1.28848231990239
117	RPS3	2	1	0.598928501962016	-4.55126177113154
118	KLK11	1	1	-3.08894068920772	2.99437917430303
119	EEF1G	3	2	10.3220063952192	2.2488275881519
120	TPM4	1	1	-2.98460800373714	-2.52952187101939
121	ETV4	2	1	0.504896452782939	-3.06107543747523
122	KCNIP1	2	1	2.75936644351322	-0.961116362024335
123	FGFR2	1	1	-0.616671496869733	2.19721735675237
124	FTL	1	1	-3.02073127949398	0.405697118829699
125	NELL2	2	1	0.936822941659282	-2.91624974053004
126	BABAM2	3	2	10.448684862016	1.96094669062993
127	PRRX2	2	1	1.73096959864933	1.23754562098882
128	IGFBP7	1	1	-1.94104869091671	0.588553320955248
129	FZD1	2	1	1.23419373309452	-2.97897313873866
130	LINC01133	1	1	-3.30038196766536	1.38628662784001
131	ACTA2	1	1	-2.46066946709316	-3.87387191097835
132	S100A2	1	1	-2.66305894577663	2.10044182498357
133	SNHG29	3	2	10.1555330065473	2.34557784755132
134	ISOC1	2	1	1.94237845218022	1.07420409877202
135	ATP5F1C	3	2	9.6884872225507	2.26877011020085
136	ATP5MF	3	2	10.1065675524457	2.35442317683599
137	RPL17	3	2	10.4256412295087	2.31575549800298
138	ITIH5	1	1	-3.09589535916012	1.37833346087834
139	S100A11	1	1	-3.20405966961544	-1.49070102315047
140	KIF5C	2	1	0.431221773980449	-3.28497158329585
141	SEMA3E	2	1	0.900530627129863	-3.09624992649653
142	ATP1A1	1	1	-3.16517812931698	1.26004923541448
143	DUSP2	1	1	-3.68870265209835	-2.36698149483302
144	IGFBP5	1	1	-0.60108340704601	2.30590738017461
145	DUSP1	1	1	-3.51739508831661	-1.86004712026217
146	FBN2	2	1	1.11362450396855	-2.37013899128535
147	GSTA4	1	1	-3.16835148060482	2.8438154574146
148	RAI14	1	1	0.709972193597148	1.37072051722905
149	KRT13	1	1	-2.81302911961239	3.04521669108769
150	SULF2	1	1	-3.37981803143184	2.11947668750188
151	H3F3B	1	1	0.223545661328624	2.45333446223638
152	HS2ST1	2	1	2.29053633487065	0.465107333253832
153	COL14A1	1	1	-3.0959571095721	2.51388086039922
154	SPARCL1	1	1	-1.42592150890987	3.41967691142461
155	SLC25A33	1	1	-3.01751715862911	2.4545070048084
156	TPM1	1	1	-3.43683178150814	-3.11743067543605
157	WNT2B	1	1	-2.75336832726162	3.11291469294927
158	MDH1	1	1	-0.589028442145993	1.81373323161504
159	CCDC3	2	1	1.90863960063298	0.909009348939868
160	NPPC	2	1	1.37490694796879	1.43925965983769
161	DDIT4	1	1	-3.72031886303585	1.67530239779851
162	SLC35G1	1	1	0.885306051133464	1.52233351428411
163	DSC3	1	1	-3.35047394955318	1.59411228854558
164	CALD1	1	1	-2.05066354000728	-4.12674628536799
165	PDGFC	2	1	2.90503638064701	-0.670763183046369
166	NR4A1	1	1	0.752098253129314	2.91671098430059
167	RPS26	2	1	-0.904919111968686	-4.34631668369868
168	NME2	3	2	10.0468036440595	2.3546465750446
169	NUPR1	1	1	-3.09501344883602	0.725695263933154
170	OGN	2	1	1.93363445079167	1.10812200267217
171	ELOB	3	2	10.0755769518598	2.56239951808354
172	LGALS1	1	1	-2.28357524597805	0.458998572420092
173	CRABP2	1	1	-2.66826302731197	0.729912173341723
174	TAGLN2	1	1	-3.11982137882869	-1.54981172237196
175	DSP	1	1	-4.20895797932308	-2.32473264973262
176	DST	1	1	-3.46455509388607	-3.74864159863093
177	EGFL6	2	1	2.78232543742497	-0.206786144186048
178	PITX1	1	1	-3.49886376583736	0.0571382160892207
179	ANK2	1	1	-3.96848733151119	-0.459035146642713
180	UBC	1	1	-2.44175178730648	0.86799300868413
181	CHL1	1	1	-2.60630316460293	3.0548635836353
182	TLE5	3	2	9.72791116511662	2.31837261874578
183	CKB	1	1	-3.22917086804073	0.258928310464831
184	CNR1	2	1	2.68424504077275	0.132485162805529
185	PCP4	1	1	-3.11760885441463	-1.43456945161918
186	TUBA1A	1	1	-3.0595584603564	-1.49809192459681
187	LMO7	1	1	-0.674294615031888	2.0960377569904
188	NEAT1	1	1	-3.99840647900264	-0.55921589176753
189	GJB2	1	1	-1.25069744312923	3.35861314494512
190	CMTM8	1	1	0.142950346825908	2.09553183276555
191	LINC01578	3	2	9.96490018641789	1.89079273898503
192	METTL7A	1	1	0.208070567010234	2.11256326396367
193	GPC3	1	1	-2.51125831329982	0.330197226594897
194	CCDC34	2	1	2.21457927501042	0.368567716669055
195	ELF3	1	1	-0.303473690392186	2.95138324458501
196	LMO4	1	1	-0.90101004564922	1.86945856768987
197	NTRK2	2	1	2.49198358332951	0.521081816743823
198	ATP5MPL	3	2	9.82932012355168	2.35823429782292
199	TSC22D1	1	1	-3.72154147350948	0.346600901674243
200	CXCL6	2	1	2.90827720439274	-0.107990491796522
201	KRT80	1	1	-3.25935084545772	-3.64639626782039
202	CEBPB	1	1	-1.04976339066189	3.18132747371099
203	ID1	2	1	0.747454574464153	-1.37031790952781
204	AC098798.1	3	2	10.4107486513837	2.11372340876958
205	ADGRG2	2	1	2.7570153979047	-0.738801229406385
206	TNFRSF19	1	1	-3.53083927357357	-1.95047127049067
207	TENM1	2	1	3.02703588282902	-0.767273116518049
208	MIF	3	2	10.1409456042035	2.50857747752568
209	CNN3	1	1	-3.19848878109615	-3.33833574097255
210	CAVIN1	3	2	10.0437003878339	1.82470692355535
211	EGLN3	1	1	-0.585971081496884	1.52912105281255
212	DANCR	3	2	9.93404214656193	2.09922636706731
213	FAM204A	1	1	0.312535336373637	1.32966912944219
214	ACSL3	1	1	-2.37122304165523	1.83504570681951
215	RTL8A	3	2	10.097987344621	2.53119863231084
216	ELOA	3	2	10.4341079500898	2.03163279254338
217	NR2F2	2	1	1.49794070994694	1.51742304522893
218	RP11-1L9.1	2	1	2.74761860644657	-0.199661004949598
219	CLDN4	1	1	-3.14388639652889	-3.20952378552058
220	PDLIM1	1	1	-3.01233989918392	-1.77411438863376
221	DAPL1	1	1	-1.57905186140697	3.35581458766362
222	WNT7B	1	1	-2.56809801781337	3.08538593013188
223	SPARC	1	1	-1.54099703753154	0.479685914110156
224	RPS11	2	1	-0.780523453706612	-4.24863325398066
225	RPL23	2	1	-0.757244909981002	-4.21935569088557
226	COL8A2	2	1	2.61050861155827	0.249575388025256
227	ATP5E	1	1	-1.74059201204937	1.31274307925603
228	RP11-115C10.1	1	1	-1.59719480002086	3.16867698390386
229	MT-ND3	2	1	0.999212673066447	-1.11543880741694
230	SFN	1	1	-3.37589246952694	0.118405711244555
231	FAT2	1	1	-1.5887721272723	3.01715100963018
232	RBMS1	1	1	0.60691254412968	1.42983020503423
233	ATP8A1	1	1	-4.23044378483455	-1.94620891254046
234	CSRP1	1	1	-2.91119415486019	-3.72207247059443
235	TMEM158	1	1	-0.150810906531026	2.40669501979253
236	GJB6	1	1	-1.10849303925197	3.21762479503057
237	IER5L	1	1	0.288039019463847	2.88412774760625
238	IGFBP6	1	1	-1.33728183233898	3.45635236461064
239	TP53AIP1	1	1	-3.23221475804012	2.41697491366765
240	CTB-113P19.4	1	1	0.103397539017986	2.24357427317998
241	COL9A2	2	1	2.0529457834943	0.802075755189868
242	VEGFA	1	1	-4.09959442341488	-3.06568418781856
243	DPP6	2	1	3.32606857096989	-0.76057212393382
244	KCNN2	2	1	2.98539774691899	-0.366866577077894
245	PMAIP1	1	1	-3.51409084522884	0.146115076135607
246	SELENOS	3	2	10.344439676164	1.51892150599858
247	COL12A1	2	1	2.09671848094303	-0.952808666635541
248	KRT24	1	1	-3.30897433483761	2.7132264490833
249	ATP5MC3	3	2	9.95785062587101	2.50732244212529
250	MET	2	1	1.88774316584904	-0.0954468135128301
251	DLX3	1	1	-0.0867816301600235	2.23102582652471
252	ST8SIA6	2	1	1.67903750216801	1.08128823001287
253	CLU	1	1	-0.776457958256562	2.39122308452031
254	TNFAIP3	1	1	0.803951552270244	2.94135345179936
255	COL17A1	1	1	0.0584056881650192	1.70526493747136
256	HILPDA	1	1	-0.267623552920033	2.92436708171269
257	VIM	1	1	-2.28376872265499	0.626635682176562
258	FOXP1	1	1	-0.313220212103535	0.927424561571093
259	MUC15	1	1	-4.22396762097042	-2.09648226540187
260	CHN2	2	1	-0.167760023714711	-3.83817468922236
261	TNNT1	2	1	1.20454864775975	-3.56629704277614
262	HIST2H2BF	2	1	0.819082191346477	-1.25935833494761
263	ARRDC4	1	1	-1.93686456406276	3.04403270442388
264	B3GALT2	2	1	2.64124982631047	0.118479263376208
265	LMO1	1	1	-3.4979358407275	0.120209943841906
266	OSBPL6	2	1	1.30868165767033	-2.91030119698146
267	KRT8	1	1	-3.13640720570247	-1.4773899350653
268	CDK5RAP2	2	1	1.21647970950444	0.823537003587695
269	MACC1	1	1	-2.98729712689083	-3.57427154820064
270	PROCR	1	1	-3.46788174832027	-2.72924827377894
271	EPSTI1	1	1	-3.25236947262447	-3.56255077164271
272	SERPINI1	2	1	0.988095333932231	-2.7358428124676
273	ANGPTL7	1	1	-3.35057503903072	2.27621544558904
274	TSPAN5	1	1	-2.27352935993831	2.33653010089299
275	UPK3BL1	3	2	10.2157260683759	1.58676756579778
276	COPS9	3	2	10.2958690432294	2.28725565631291
277	TM4SF1	1	1	-2.50743670189541	1.23086227137944
278	CNN1	1	1	-2.87067420208614	-3.62713037769893
279	GALNT18	2	1	2.10646240985234	0.671665799211474
280	CYR61	1	1	-3.13978583538692	-3.82189856808284
281	FLNA	1	1	-3.32047230923336	-3.84551702778438
282	SORL1	1	1	-3.5836075040118	-3.60492979328731
283	SLPI	1	1	-2.68566019261043	3.18271697718999
284	MFAP2	1	1	-0.888251157344987	2.32864416797063
285	DEGS1	1	1	-3.7143767567889	-2.05263309519389
286	RBP1	1	1	-2.94501883709591	-1.8591307584534
287	HPGD	2	1	1.73274939334233	1.24905718524358
288	MBP	1	1	-1.51289988482158	2.65396226603887
289	TRIB2	2	1	0.5684019831403	-3.16939007084468
290	FAM213A	1	1	-4.21084553921383	-2.52573620121577
291	SPRY4	2	1	0.36134152686436	-3.13072632591823
292	COL9A3	2	1	1.09623067653019	0.546695363115283
293	PKP1	1	1	-3.65455181324642	0.490733754228564
294	RPS20	2	1	-0.898940497876813	-4.32139741222957
295	TCEAL5	2	1	0.788461020348857	-3.05499779026607
296	NCL	1	1	0.691675951836894	1.05740250308415
297	NEXN	1	1	-2.16617650711696	-4.07807217877009
298	TUBB2B	1	1	-2.86706406796138	-3.12954174320796
299	SNHG32	3	2	10.403334787248	1.61793078143498
300	C14orf132	2	1	0.716917207597087	-3.2098452929745
301	TOX2	1	1	-4.08644849980037	-1.49485534023145
302	LAMB1	2	1	0.79388718879063	-3.1751111630688
303	CCDC174	1	1	0.689367225526164	1.86880768496892
304	ANXA2	1	1	-2.47926397049587	0.763750922273608
305	CEP85L	2	1	1.42900984561283	0.733456980775805
306	HLA-DRA	1	1	-3.20598156178158	1.19313944537541
307	SETBP1	2	1	1.88644593036015	0.672943961214038
308	SAMD11	1	1	-0.482295879961659	2.34549845416448
309	PID1	1	1	-3.73352105343502	-2.86707149784663
310	ACVR2A	2	1	0.982951572297404	0.738753687929125
311	DSC2	1	1	-3.69226104939144	-1.21328579228023
312	ATP5MD	3	2	9.84394471919377	2.58075774867436
313	SRSF7	1	1	0.459111740945171	3.0172568674793
314	MYLK	1	1	-3.2191489430682	-2.5948276404629
315	CAV1	1	1	-1.58437473499935	0.760465991090747
316	KRT6C	1	1	-3.03009135449093	-1.68905262242654
317	C9orf16	1	1	-3.1416547986285	-1.38059012930491
318	RND3	1	1	-3.11700541699093	-3.84130393307307
319	CRYAB	1	1	-2.59869379723232	0.283285033296557
320	ANXA3	1	1	-2.62871808731716	-3.72272120754817
321	SBSPON	1	1	-3.74358494007747	-3.15249453823665
322	ID2	1	1	-3.77572471821468	-2.22077207605937
323	MIR205HG	3	2	10.3287240771039	1.56208766658208
324	PTCH2	2	1	1.98450391566593	0.812429558824511
325	AKAP12	1	1	-0.186912247778584	2.28629554469487
326	SLC27A6	2	1	1.78873842036564	1.09108842570684
327	APCDD1L	1	1	-3.7006307336108	-0.168994415212659
328	RASSF9	2	1	1.21748595511753	-2.6678895835171
329	FXYD5	2	1	2.39940469539006	-1.09344016354182
330	LINC01405	2	1	2.85731523310978	-0.0510795001278204
331	EFNB2	2	1	1.72681896960575	-1.05057297985652
332	CYP26A1	2	1	0.486707022546123	-2.97501443665126
333	CUX1	2	1	1.23168342387516	0.665786635469409
334	SLC39A14	1	1	-3.5191646310107	0.811743866991015
335	B3GAT2	2	1	1.62816469943363	1.10822619159123
336	JUND	1	1	0.220327546952556	3.29362691600225
337	NOVA1	2	1	1.23194663798649	-3.25569342415431
338	FAM41C	1	1	0.285330822823833	2.2009304877033
339	DPYSL2	1	1	-3.55901748860042	-3.61627756397822
340	CNTNAP3	1	1	-3.5982456895129	0.850442301820727
341	HOPX	2	1	1.46212070262272	1.09604538638494
342	LGALS3	1	1	-2.38487667763393	0.334830176423998
343	RAB7B	1	1	-3.01621539318721	1.67133868892095
344	OVOS2	2	1	2.88450281894047	-0.471068132329969
345	CCL2	1	1	1.03061764514286	2.71123851497075
346	PCDH7	1	1	-0.671295614780595	0.900837313722582
347	GMPR	2	1	1.34777062213261	1.01868809420964
348	CRLS1	1	1	-1.71484179222744	2.62157071788213
349	PTPRD	2	1	0.266247680543254	-3.5654064301739
350	GADD45G	1	1	-3.71106297695797	-1.56571344648139
351	NIN	2	1	2.18729989802677	-1.38912171464065
352	ATP1B3	1	1	-2.50386507237117	0.249787580560656
353	ERRFI1	1	1	-3.35320884907406	0.868358265947314
354	GSTO1	1	1	-2.18308050358455	2.26555503566167
355	LMX1A	2	1	2.10855596339543	0.530869853090258
356	LRRC7	1	1	-1.61026866161983	2.89393247325322
357	LINGO1	1	1	-3.63089520657222	-3.11380933563807
358	TMEM52	1	1	-0.0234328600184219	2.38640392978093
359	LY6H	2	1	3.09233038699467	-0.174205649305372
360	DLG2	2	1	0.597539236901591	-2.04306768219569
361	TMEM37	1	1	-3.12872607433956	2.81752265651128
362	FJX1	2	1	3.10179798877079	-0.0534086112270635
363	SPON1	2	1	-0.0178903433100479	-3.72230206768611
364	SMARCA2	2	1	0.912103107331584	-2.42785947363475
365	ADAM23	1	1	-4.25008017742794	-2.01063780825236
366	CBR1	1	1	-0.79607650065582	2.13128341395757
367	EFEMP1	2	1	1.03554516112645	-2.77199922840693
368	KIAA1549	1	1	-4.05601532185238	-2.01086183230975
369	HTRA1	1	1	-1.01055687093895	2.52798999507329
370	ATP5MC2	3	2	10.1040412691816	2.32277358729741
371	MT1F	2	1	1.24307005679447	-3.37048732082942
372	C16orf45	2	1	1.27560990130741	-1.52276632155874
373	SERTAD4-AS1	1	1	-1.9992272349612	-4.12252484600642
374	ATP5F1E	3	2	9.96370618617375	2.50811446864507
375	WNT5A	2	1	0.665964177010844	-2.00876261632541
376	CALM3	1	1	-2.39553398811977	1.82930077273748
377	NR3C1	1	1	0.506161620972942	1.90374101359746
378	SESN3	1	1	-2.97115070545833	1.37879384715459
379	FABP5	1	1	-2.54565329277675	2.85817254741094
380	PDE5A	2	1	1.60130827700932	0.149379264902087
381	NOP53	3	2	10.3057109621747	1.92509235103032
382	CLDN1	2	1	-0.41624824130695	-3.94960485737422
383	ID3	2	1	0.426301887391399	-3.37008248608211
384	MCRIP1	3	2	9.71785562312443	2.48714364726445
385	FREM2	2	1	-0.0534657331721085	-3.71227513592341
386	IGFBP4	1	1	-3.63647825443905	-0.00552486221888482
387	HIST1H2BD	2	1	0.762689044831584	-1.52083659138182
388	PVRL4	1	1	-3.48101741993587	0.684375655244799
389	VAV3	1	1	-3.67440421307247	-3.24097656052211
390	SYT1	1	1	-2.91746957028072	3.09118093211553
391	SLTM	2	1	1.05224030291874	-1.14396055381396
392	ATP1B1	1	1	-0.954388493539502	1.34799517352483
393	GAS5	3	2	10.3564836291059	1.9586950655689
394	LDHA	2	1	-0.11818660223644	-3.96578561108211
395	GAA	1	1	-3.37745673382442	-3.4070093516598
396	FTH1	1	1	-2.612524459006	0.639142882417651
397	UGP2	2	1	1.25447719371159	0.440324437211962
398	JADE1	2	1	1.05181627547581	-3.10108767788508
399	CARMN	2	1	2.17700736796696	-1.17127146165469
400	PTCH1	1	1	0.246043732522319	1.38366616923711
401	AHCYL2	1	1	-2.91647464955013	1.58475745875737
402	CLDN7	1	1	-3.48093516552608	-1.6934437115083
403	ZFP36L2	1	1	-3.38259966099422	-1.90965299646953
404	SOST	2	1	2.7621263769849	-1.0822099332104
405	GPR160	1	1	-3.78375417912166	-1.05718140642741
406	TET1	2	1	-0.422791847826649	-3.956180918623
407	APCDD1	2	1	1.04493849551518	-2.61881755631068
408	RTRAF	3	2	9.97428243434269	2.5327164049854
409	NRP2	1	1	0.267931034921001	2.37166441638372
410	RASD1	1	1	-0.547334203364064	3.0264212008228
411	CDH13	1	1	-3.8471253606097	-0.17106400768855
412	ZFP36L1	2	1	0.223666777966808	-3.4791084412823
413	PLPP3	1	1	-3.96533829891842	-0.412498701025037
414	MSX2	1	1	-0.294429818035771	1.84049237925908
415	SGCE	2	1	1.13260631835301	-2.54549436609843
416	PRSS35	2	1	2.70396106517155	0.247354161333056
417	EZR	1	1	-2.8775733205096	0.991213213991137
418	DUSP16	1	1	-3.60581810200374	-3.59323107044795
419	COL4A2	2	1	1.71683805262883	0.230270039628955
420	DDR2	2	1	0.108503511308025	-3.6160348538647
421	FBXO17	2	1	2.86955135142643	-0.831952917982129
422	S100A14	1	1	-2.87596828663509	1.19597853381536
423	STK17A	1	1	-1.4379781576411	1.0183874483814
424	FIBIN	2	1	3.2413117197736	-0.775060642171888
425	PTRF	2	1	1.68614261424382	0.608374964784594
426	CNTNAP3B	1	1	-3.52116758549373	0.930263411592456
427	ATP5MG	3	2	10.0535871294721	2.22463644702336
428	TNFRSF12A	1	1	-2.92103178227108	-3.65346990864375
429	PIM3	1	1	0.190113654492686	3.08870853145024
430	DYNC1I1	2	1	-0.68602125519674	-4.04897772114375
431	TSGA10IP	2	1	2.93315213000614	-0.915568995882062
432	PCSK1N	2	1	3.26422469889958	-0.693938720632581
433	CDH6	2	1	2.60791461741764	-1.14556663076976
434	ITPRIPL2	1	1	-0.262830028177907	1.72927988726995
435	SELENOK	3	2	10.2563821581586	1.66279591281316
436	SOX8	1	1	-3.31818158352535	-3.50113617222407
437	CTSH	1	1	-3.10171181881588	2.35780395228765
438	BDNF	2	1	2.10039227282841	0.470994841646166
439	RIMS2	2	1	0.83144240653355	-2.32958756725886
440	CCND1	2	1	0.352817228196452	-3.3640292767773
441	ARID5B	1	1	-4.14201194965999	-2.12616120617488
442	HIST2H2BE	2	1	0.867694309113811	-1.22735463421443
443	DLX6	2	1	1.87626426493962	-0.0677819136867803
444	PDZD2	1	1	0.631549170373271	1.58873809535405
445	FRAS1	1	1	0.612177780030559	1.08388889987371
446	CTD-3252C9.4	1	1	-0.12403000319164	2.65757240016362
447	LGALS7B	3	2	10.1256334093793	2.59970534999272
448	ATP5F1B	3	2	9.79870336329777	2.46280301768682
449	UTRN	1	1	0.258441260217021	1.41392339427373
450	CXCR4	2	1	1.11070149218876	-3.30255912582972
451	WNT10A	1	1	0.879232337830852	2.7118402834644
452	TPK1	1	1	-1.30668855631511	3.30069364268682
453	ELOC	3	2	9.76436918055851	2.2116600390186
454	F12	2	1	1.51030390536625	0.851526152681323
455	RNASET2	2	1	1.64756815707524	1.13025892932317
456	SELENOO	3	2	10.289752176164	1.68768538195989
457	SPRED1	2	1	1.34149759089787	0.382707726549121
458	FOSB	3	2	10.0800773409589	1.77799261767766
459	MXD1	1	1	-3.91943461620968	-0.411384213377027
460	KCNS3	1	1	-2.8898876401202	-3.67403780262568
461	SMAD9	2	1	-0.310874054075887	-3.75782309811213
462	NNAT	1	1	-2.94688231671016	-3.34318493645289
463	MPZL2	1	1	-3.42955190861385	1.54893172938726
464	LIMCH1	2	1	-0.338158110024144	-3.91363130848506
465	REX1BD	3	2	9.93306558406193	1.95993365008733
466	RPRML	2	1	2.78462641513188	-0.94854592125514
467	TMEM2	2	1	0.575195005296062	-2.87881957333186
468	C5orf66-AS1	1	1	-3.17098314488094	2.8670727129688
469	MXRA5	2	1	0.836899330972026	-1.86123918335536
470	CTNNAL1	2	1	0.926766565202068	-0.582593906332044
471	SNHG6	3	2	10.4106895235761	2.13558114726445
472	SCPEP1	1	1	-3.29983908856075	-1.08947460692027
473	SOCS1	1	1	-2.28176028454464	2.04386867244145
474	FRMD4B	2	1	0.881730726121257	-1.4297793243418
475	KLK4	1	1	-1.34301901781719	3.36228431422612
476	ATP5F1A	3	2	10.2485334185346	2.36015356738469
477	LINC01358	1	1	-3.53340298855465	0.0304176922549921
478	ENPP2	1	1	-3.00687916004818	-1.43998943607905
479	GHET1	2	1	3.280417611955	-0.654007602144269
480	PAPLN	1	1	-4.06473405087154	-0.628957975317029
481	CTTNBP2	1	1	-2.91339094364803	1.83188689906499
482	ANGPT1	1	1	-2.19542593681972	1.77605522830388
483	NGFR	2	1	0.458689620850871	-3.07835339348414
484	SRRM4	2	1	-0.651342401148488	-3.98504625599482
485	PITX2	1	1	-0.651363970579316	1.45925224978826
486	APP	1	1	0.393418720124553	1.34000791270635
487	SCRG1	2	1	3.34528081691105	-0.587976742197065
488	SMAP1	1	1	-0.759125113354732	1.6399363394489
489	ARHGAP26	1	1	-3.71647484028499	-3.49052225391963
490	CA12	1	1	-3.83193857395809	-3.18573974411586
491	MSRB3	2	1	0.718263199685405	-3.22986851971248
492	DHRS3	1	1	-1.85710806572597	2.75919879634282
493	ARHGAP42	1	1	-4.02061254704159	-2.01311372559169
494	CNGB1	1	1	-3.24940902912777	-1.30554198067286
495	LGR4	2	1	2.14017646586735	-1.32036303322413
496	PPA1	1	1	-2.54873473370235	-3.7860878590832
497	RASSF8-AS1	2	1	2.16219466006596	1.02700413424871
498	LIMA1	1	1	-2.95002729618709	0.884657513689013
499	GFRA1	1	1	0.397054365037273	1.33871401507756
500	CCND2	1	1	-2.83397109234493	3.09528125483892
501	POLR2L	1	1	-2.32602710449855	2.52249301631352
502	SULT2B1	2	1	2.12648456370671	-0.776233542371778
503	COL1A1	1	1	-2.09603340351741	0.967970263551684
504	TRAC	2	1	2.79147475039799	-1.00432549755671
505	ATP5ME	3	2	9.7369548586591	2.31626428325078
506	PLCE1	2	1	1.47662537371952	0.642110716890307
507	COLEC12	2	1	0.575252344964336	-2.79010568897822
508	BCL11B	2	1	2.32960312640507	0.534495484422656
509	TGFBI	1	1	-2.49572856152218	1.70053137500188
510	ANKRD29	1	1	-3.32926470959346	2.17358602244756
511	NPW	2	1	3.31349103724797	-0.674064505506544
512	ST6GAL2	2	1	2.41977613246281	0.423049103807421
513	MMP20	1	1	-3.9339857789294	-2.95669792931178
514	DAB2	2	1	1.10822170054753	1.06719101626775
515	TP63	1	1	-0.271629968525578	1.85400713641545
516	HSPA6	1	1	-0.224207529665639	2.72365201671025
517	FGFR3	1	1	-2.25561744892757	1.98278249461553
518	AQP3	1	1	-3.06748254025142	1.01218332011602
519	TSC22D3	1	1	-1.20174426758449	3.26598466594121
520	SLC30A1	1	1	-3.87900502407711	0.277312528680773
521	ERBIN	3	2	10.3322812823041	1.57079709727666
522	HSPB3	1	1	-1.40811855518978	3.35000003535649
523	IGFBP2	2	1	-0.145732710005452	-3.90082250874141
524	HBG1	3	2	9.92592923915226	1.99909723956487
525	NR1D1	1	1	0.0888634828313095	2.40212405879399
526	PKP2	1	1	-3.42385203564327	-3.58984576504329
527	SNHG16	3	2	9.87743108546574	2.56905187327764
528	ZNF750	1	1	-3.82747943127315	-3.27331076901057
529	SEPTIN7	3	2	9.87699525630314	1.95399988849065
530	GBP2	1	1	-3.13977868282955	-1.88095452230075
531	FAT1	2	1	0.65143101489384	-1.98966794054606
532	RBIS	3	2	10.4394456652387	2.07370413501164
533	SH3BGRL3	1	1	-3.08906681263607	-1.40953420441249
534	PCP4L1	1	1	-3.37177998745601	2.16471971232793
535	ITM2B	1	1	-4.07464916432064	-2.34951810877421
536	SEMA3A	2	1	0.540915778039287	-3.20658515732387
537	RASL11A	1	1	1.04840367114384	1.56578220088384
538	WNT7A	2	1	1.87064187800724	0.742895495485278
539	G0S2	1	1	-1.43209058964412	3.37169612605474
540	OLFML2B	1	1	-2.09782905304592	3.19803203303716
541	KRTAP1-3	2	1	1.89526026522953	0.623331677507373
542	KLHL24	1	1	-3.43724496090572	0.994093310426684
543	FAM49B	1	1	-3.39367968762081	-2.31628828089335
544	LGALS7	1	1	-3.27845127308529	2.78495753962895
545	TLE4	2	1	0.553892543671916	-2.16058217327693
546	KRTAP3-1	1	1	-1.59580315077465	0.473783862184497
547	GPR155	2	1	1.43100636279423	-2.81775139610866
548	TRAPPC5	3	2	10.4352323321088	1.94419134814641
549	ACTN1	1	1	-2.3887661191241	-4.06328188221553
550	SLC23A2	1	1	-0.225798973681142	1.99861420352361
551	HIST1H1D	2	1	0.832283070443462	-1.46527163277963
552	SOX4	1	1	-2.6309513541476	1.50772608477971
553	COBLL1	1	1	-0.116460034491231	1.09591711718938
554	TUBA1C	1	1	-3.21211726391475	-1.17812826078036
555	H2AFJ	1	1	-2.50934869969051	1.87529457766912
556	FAM184A	2	1	1.28783743655522	-1.67489043216803
557	SLC2A3	2	1	-0.293409535528828	-3.87371288578608
558	ELF1	1	1	-3.27008373463314	1.51665414531133
559	DNAJB1	1	1	-2.04438669407528	1.82260431010625
560	TUBB2A	1	1	-2.45185203278225	0.528724324296923
561	GCSH	1	1	-2.34802765572231	2.58179963786504
562	HN1	1	1	-3.84348089420955	-2.60863171856502
563	HSPA5	2	1	0.936334898827861	0.570115696977587
564	PNOC	2	1	2.01340549266178	1.25967515666387
565	MICOS10	3	2	9.92885320460636	2.10384906489751
566	SEPTIN11	3	2	9.70298307216007	2.08580030162236
567	UNC5B-AS1	1	1	-3.19884998524349	-3.71808873455623
568	EPAS1	1	1	-4.21609575474422	-0.880888808179883
569	KCTD12	2	1	1.27695291316349	-1.62313046272495
570	CMTM6	1	1	-2.44226617539089	1.93986715037725
571	FEZ1	2	1	0.411173036454509	-3.29924141209224
572	FAM20A	1	1	-3.07519323551815	2.78970540721318
573	SYNE2	1	1	-4.23756940090816	-2.29740093987086
574	BMP4	2	1	0.580044558404277	-2.92617355625728
575	TPBG	1	1	0.733478715775798	1.51651347834966
576	RAC2	2	1	3.08554261004765	-0.864188421178846
577	HIST1H1C	2	1	0.811086347459148	-1.27564157884219
578	RP6-24A23.3	2	1	1.74477021968205	0.500576388429614
579	SLC9A3R1	1	1	-3.46110636913936	0.166755568574877
580	DSG3	1	1	-3.68349034512203	-1.27837901156047
581	SLC4A4	1	1	-3.96046979153316	-0.531195271421461
582	SCN9A	1	1	-3.93449289524715	-2.20812307636836
583	ALDH3A2	1	1	-2.04092676365535	2.01582802493474
584	DUSP23	1	1	-3.68177134716671	-2.23913775723079
585	VIPR1	2	1	2.58994095599491	0.0994523878802973
586	IFITM3	2	1	0.880239775536845	-1.72123785655597
587	RUNX1	1	1	0.0173891094907028	1.84340656955144
588	PWWP2A	2	1	0.528363159058879	-2.97559069435695
589	ATP5PF	3	2	9.92099302089054	2.30637849528691
590	ATP5F1D	3	2	9.91905515467961	2.31878484446904
591	PDGFA	2	1	1.12834470546086	-2.75879942219356
592	MAFA	1	1	-4.22804958546322	-1.21711175482371
593	LGR6	2	1	1.48303692614872	0.565916430543872
594	EMP2	1	1	-1.09800709211986	2.39124978740117
595	ADAMTS9	1	1	-0.355621376873662	2.14367760379216
596	MARCH1	1	1	-3.09375483715694	-3.01514958183864
597	TNS3	1	1	0.423267534135173	2.10499395091435
598	VWDE	2	1	0.113907029984782	-3.59684573452571
599	KCNG1	2	1	2.80664913928349	-0.0495157126674932
600	CADM1	2	1	0.815339973328899	-1.80823101441958
601	IL11RA	2	1	3.27067392146427	-0.686047065664319
602	TGFB1I1	1	1	-2.71525079929989	-3.44254027645686
603	SOX2	1	1	-2.67511481964748	2.82522548396489
604	ARL4D	1	1	-1.63008273565929	0.694621932100268
605	SYTL2	1	1	-2.83383066380184	-3.68441640179255
606	EPS8	1	1	-2.33787901127498	0.306585800241442
607	SOCS3	1	1	0.237975767014812	3.29679597575566
608	SLBP	1	1	-3.0660145970599	0.48566878993413
609	RBFOX3	1	1	-0.753035431595256	1.63053621013066
610	ZNF521	2	1	0.377746513245891	-3.16869102757075
611	HLA-DRB5	1	1	-3.83004719937008	-2.78691552918055
612	CFH	2	1	3.356749227403	-0.5549700145016
613	CDK6	1	1	0.475422671197246	1.3660904284229
614	HDAC9	1	1	0.291683962701152	2.40158785540959
615	SH3GL3	1	1	-2.71702666008632	3.16082681376836
616	ALDH1A2	1	1	-3.40597874844234	-3.42544113438228
617	ETS2	1	1	-3.57951147282283	-0.38445102017024
618	NFAM1	1	1	0.928508928178142	1.55976523120305
619	AC019181.2	2	1	2.75249808108647	-0.892276394773511
620	SLC40A1	1	1	-0.749804304780175	2.12030543048284
621	CXCL3	1	1	0.908459952233623	2.856798302721
622	TGFBR3	1	1	-3.52100927555721	1.7892135496845
