# Supplementary material for: Spatiotemporal cell landscape of human embryonic tooth development
Source: Cell Prolif. 2024 Jun 12;57(9):e13653. doi: 10.1111/cpr.13653 (PMC11503248; doi:10.1111/cpr.13653)
Supplement: Supplementary file 3 — Table S3. Gene modules of SI branch calculated by monocle3. [file CPR-57-e13653-s014.csv]

	id	module	supermodule	dim_1	dim_2
1	POMC	2	1	-3.99835576585871	4.10387074210299
2	KRTAP3-1	1	1	2.97164283224005	0.786369077941308
3	KRT13	1	1	4.86931286283392	-1.03203735492574
4	EDN2	3	1	-1.32408084444147	-2.6725444867407
5	KRT15	1	1	5.19002399869818	-0.43039569995748
6	CXCL14	1	1	5.0021210712995	0.00295328356874958
7	TAGLN	3	1	-2.08804359010798	-3.25254715226041
8	GADD45B	1	1	4.7804070515241	0.907401792785058
9	EDN1	3	1	-2.54855098299128	-2.57485724232542
10	FOS	1	1	4.68559513517279	0.7198933289255
11	ACTG2	1	1	3.2017584843244	1.07952748992098
12	CYP26A1	2	1	-4.07691278032404	4.0599697754587
13	CYR61	3	1	-2.23810472063166	-2.77613366387235
14	NDUFA4L2	3	1	-2.20797051958185	-1.74080360672819
15	HES1	1	1	2.76940308042425	-0.299499399880042
16	CRYAB	1	1	2.80674205251593	-1.74889827511655
17	S100A2	1	1	4.43608723112005	-0.708745708609094
18	NPPC	1	1	4.22673235364813	1.57395970084322
19	AMELX	2	1	-4.3813656764422	3.82719122626437
20	DUSP2	3	1	-0.893957157651005	-2.63395608208524
21	SEPP1	1	1	5.09417496152777	-0.516983233312239
22	MGP	1	1	4.15915165372747	0.118017010470758
23	ADM	3	1	-1.36336960367304	-1.93261647961484
24	MYLK	3	1	-0.548241336861668	-3.09217227242338
25	CDKN1C	1	1	3.76407561727423	-1.13694570205556
26	HLA-B	2	1	-4.53017701677424	3.40502773978365
27	CTGF	3	1	-0.205192779222546	-2.44362450383054
28	KRT6C	3	1	0.669575254401149	-3.24751294396268
29	MIF	3	1	-0.794570823231755	-3.99958360932218
30	ACTA2	3	1	-2.43103375009638	-3.25612343094694
31	TXNIP	1	1	5.04567108579534	0.747455947181115
32	ANGPTL7	1	1	4.41404972501654	-1.88493717453825
33	TNFSF10	1	1	4.71619711347479	-1.433249540547
34	ATF3	3	1	-1.30443729929071	-2.84833634636747
35	HILPDA	1	1	4.7113061947431	0.596984021445642
36	MMP20	3	1	-1.39746572546106	-1.43106187126981
37	GADD45G	3	1	0.585893790205898	-2.47748828671323
38	TPM1	3	1	-1.49931885770899	-2.85612643502103
39	KRT7	3	1	0.778425018271388	-2.86165607712614
40	COL1A1	1	1	2.79605708547491	0.284378521224389
41	VIM	1	1	3.26274333425421	-1.84686077378141
42	PTN	2	1	-3.07281746439081	1.33133160330904
43	MBNL1-AS1	3	1	-2.6383887725268	-2.50918353340971
44	IER3	1	1	3.28167376943487	-0.045236475685706
45	BTG2	1	1	4.65892134138006	0.744253628035913
46	NEAT1	3	1	1.18946919866461	-1.68457437298643
47	IGFBP5	1	1	4.85534725614447	0.604582659980188
48	PLOD2	2	1	-3.44204463533503	-0.0264697148595952
49	GJB2	1	1	5.28011284299749	-0.109477646568885
50	RND3	3	1	-2.49549736551386	-2.66780555985319
51	KRT17	3	1	0.332311938485088	-2.90443027756559
52	HLA-DRA	1	1	3.09342823453802	-1.19467837355482
53	HES5	2	1	-2.13353075555903	-0.139092810371985
54	ENC1	2	1	-2.96323718599421	0.130317442199121
55	DLK1	3	1	-1.38942040971857	-3.64206636689054
56	KRT16	1	1	4.21969995923895	-1.86446548245298
57	KRT222	1	1	4.56990442701239	-1.48682821534025
58	DDIT4	1	1	3.91444287725347	-0.979627020577063
59	LINC01133	1	1	4.19686327405828	-3.01386297486173
60	ID4	3	1	-2.70393075517756	-2.67448461792814
61	TUBA1A	3	1	0.696172754248561	-3.01998174927579
62	ELF3	1	1	4.76505146451849	0.604922764083276
63	GBP1	3	1	-1.83926345876795	-3.175487883309
64	CLU	1	1	4.82286320157904	0.568987362166772
65	KRT75	1	1	3.60967693754095	-3.16721714279996
66	CCND1	2	1	-4.01521791986567	3.03751742102755
67	FABP5	1	1	4.83717070051092	-0.811050064781775
68	POSTN	1	1	4.85732756086248	0.764798037787805
69	NR4A1	1	1	4.72773275800604	1.20654260375155
70	LINC00626	3	1	-2.1043778853808	-1.80392969391691
71	SOSTDC1	1	1	4.53597794004339	0.106863014480004
72	CRABP1	1	1	3.15490923353094	2.59497534491671
73	KRT14	1	1	4.62176285215277	1.78227626540316
74	LGALS1	1	1	3.15879331060308	-1.99037719509946
75	CENPF	2	1	-3.42102136186701	3.0513564274515
76	KLF6	3	1	-1.81615140012842	-2.897092230538
77	BAMBI	2	1	-4.14972343019587	1.37098132826937
78	TNNT3	2	1	-2.12815799287897	-0.183877862909903
79	CALML3	1	1	4.24054155774969	-1.55924446127759
80	DST	3	1	-1.99228419832331	-2.29761768124448
81	SHH	2	1	-4.32336463502985	3.72607170798434
82	SERPINF1	2	1	-4.48549928239924	3.75415837027682
83	LPL	1	1	4.23289642759222	-3.0397514178549
84	RHOV	2	1	-2.34301986269098	-0.0608926489149235
85	DUSP1	3	1	-0.0520430151690228	-2.66190195820676
86	TNFRSF12A	3	1	-1.83549537233454	-3.19819129250394
87	ARL4C	3	1	-1.94705404810053	-1.59291685364591
88	HLA-C	2	1	-4.23848237566095	3.95313917853488
89	SP6	2	1	-4.48150863222223	3.52833782889498
90	FRZB	1	1	3.63147125669378	2.33292495467318
91	CD24	3	1	-0.88289799265009	-3.23650539658414
92	SAT1	1	1	5.03485212751287	-0.316535867670646
93	CLDN1	2	1	-3.6152523951922	0.393612139006982
94	ANXA1	3	1	-1.95489277414423	-3.30797160408842
95	TNFAIP3	1	1	4.80042944379705	1.08099602915896
96	CA2	1	1	4.16799412198919	-2.87590540192472
97	TNNC2	3	1	-1.10112061075312	-3.85632909081327
98	PLIN2	1	1	4.83680210538763	-0.456622682431807
99	MALAT1	2	1	-1.23685802988154	1.40666829802645
100	ANGPTL4	1	1	4.05725393720526	-3.25231207154142
101	NUDT4	2	1	-4.3523129420672	3.62825762488497
102	TUBA1C	3	1	1.08105311818975	-2.7535318209921
103	PPP1R15A	1	1	4.75458155103582	1.06802856185092
104	SGK1	1	1	5.18687258191961	-0.182123042563071
105	IGFL1	3	1	-0.609584529915868	-3.05309785149442
106	RGS2	3	1	-1.17607404760462	-2.09317196152555
107	ALCAM	1	1	4.02171717115301	0.182204537173638
108	FAM43A	3	1	-1.80225171617609	-1.4945460035597
109	S100A6	1	1	2.59267411657232	-1.63917953513013
110	GJB6	1	1	5.31870851941961	-0.0382090284620427
111	PCP4	3	1	0.835109810313167	-2.81050241730558
112	ASCL5	2	1	-4.08930816225153	4.07957922675265
113	CLDN4	3	1	-1.86105444006067	-3.1887718512808
114	MAF	3	1	1.27143655248541	-2.09293390057432
115	PCDH8	1	1	4.98045549817938	-0.450974382380118
116	GADD45A	3	1	-1.88457026056391	-3.54275835297452
117	PTHLH	1	1	4.10293302961248	-0.491594381550422
118	PDGFRA	1	1	4.16225490995306	-1.46499586842405
119	CAMK2N1	3	1	-2.49401082567316	-2.6422116830145
120	EGLN3	1	1	4.32592354246038	0.763158433219323
121	ALPL	3	1	0.603845576723995	-1.58901876948225
122	HHIP	2	1	-3.1496499972735	1.13231848933352
123	SLC2A3	2	1	-3.44622005991083	0.808600775977502
124	LAMB3	1	1	5.12217865415472	0.0560914204324581
125	MT1E	3	1	-0.797143002072392	-4.01260340950834
126	ISG15	3	1	-1.37922253183466	-2.70833862564908
127	TUBB2B	3	1	-1.32890536359888	-3.74782741806852
128	FMO2	1	1	4.14266548581976	-3.07266557953702
129	HIST1H2BH	2	1	-4.02780022195917	4.00256525733126
130	GJA1	2	1	-2.15814485124689	-0.666471376003792
131	TACSTD2	1	1	3.90777883954901	-3.13358510277616
132	RP11-369E15.3	3	1	-2.15544380716425	-2.04994107029783
133	SFRP1	1	1	4.72354231305975	0.503358833571801
134	ID2	3	1	-1.05136837534052	-2.65637625000822
135	KRT19	1	1	4.93519983716864	-0.795593440452685
136	SOCS1	1	1	4.36700830884832	-0.411917246798148
137	KIAA0101	2	1	-3.58071078828913	1.69524203993929
138	SYNPO2	3	1	-1.51226069501978	-1.91301024697172
139	HOPX	1	1	3.91717443891424	1.57545935370577
140	VCAN	2	1	-3.66859569124323	3.12436901785983
141	CNN1	3	1	-1.89355327657801	-3.22106827042448
142	AQP3	1	1	3.0922671360578	-1.23885119698392
143	CCDC186	2	1	-3.9194220500384	3.85147558905734
144	JUN	1	1	2.3724914593305	-1.15474937103139
145	WEE1	3	1	-2.30839385561091	-2.65669441960203
146	SCUBE3	3	1	-0.494458992997227	-1.92680788777219
147	CITED2	2	1	-3.7247358756457	-0.554869107822051
148	LECT1	2	1	-0.645466764489232	3.2760022804941
149	PTP4A1	3	1	-0.64149459175211	-1.7480009867941
150	PLEKHA4	3	1	-2.3366719680224	-1.89253748200284
151	SLC20A2	2	1	-4.23575629762751	1.88150011756075
152	SLC5A3	1	1	5.2154828114118	0.545695178290734
153	ANKRD37	3	1	-1.5110169845019	-3.53256309769498
154	SOX11	2	1	-3.44666518739801	3.32439553000582
155	HIST1H1C	2	1	-0.830985804120122	3.32501875617159
156	KCNQ1OT1	3	1	-0.489436705628453	-0.601923599759211
157	NES	2	1	-3.31958069376093	-0.389496125200858
158	CITED4	1	1	2.49109635778326	-0.27644593260633
159	EHF	1	1	4.56181631513494	-1.71279645703184
160	TM4SF1	1	1	3.48755369611639	-1.45282972596036
161	FGL2	1	1	3.77909980245489	2.30146514632357
162	CDH23	2	1	-2.41879787019831	-0.51345593474256
163	CLDN11	1	1	4.18893299528021	-2.84904349587308
164	PRNP	1	1	4.65159426160711	1.8342584297861
165	IGF2	1	1	2.44215093084234	0.114398352881799
166	MAFB	1	1	2.45025096364874	-1.70286179325925
167	RGS4	2	1	-2.85040916971308	-0.539134599188437
168	ARL4A	3	1	-1.85721661619288	-1.83276808998929
169	CSRP1	3	1	-1.96749116949183	-3.11496747277128
170	ENO3	2	1	-3.03762306741816	3.55684315421237
171	ADGRG2	1	1	2.84466276594061	2.62188398100985
172	CCDC68	2	1	-3.87833942941767	1.36379515387667
173	MXRA5	2	1	-1.50452198557001	3.45823418357028
174	RP11-115C10.1	1	1	5.21688089795965	-0.15182126305448
175	NRXN1	1	1	2.57833133169073	0.517568700095544
176	ADAMTS1	3	1	-1.62029780916315	-3.07267630837308
177	CBLN1	3	1	-0.0430765142981393	-1.74095595620023
178	NEXN	3	1	-3.03291453889948	-2.54680825016843
179	PMAIP1	1	1	2.40254197545904	-1.67286033175336
180	ABI3BP	2	1	-3.99566759637934	3.50115524985446
181	HGF	1	1	3.97282467313665	-2.90450371048795
182	MNDA	3	1	-0.47601254753214	-1.47430253765928
183	GBP2	3	1	0.231806646069469	-3.15791047356473
184	KIF5C	2	1	-4.4617461162005	3.15506660201205
185	CHST1	2	1	-3.37763013414484	0.131286434909234
186	KRT80	3	1	-2.34480728677851	-2.58458615086423
187	ID1	2	1	-0.89800413421732	3.4633859322275
188	BHLHE40	3	1	0.527880053004207	-1.03682223699438
189	RAMP1	3	1	-1.33718230299097	-2.36097920678007
190	GPC3	1	1	2.90677509733099	-1.75510085366117
191	NNAT	3	1	-1.49800183347803	-3.63493049881803
192	TAGLN2	3	1	0.699664453944148	-2.98255337021696
193	RP3-395M20.12	2	1	-2.01749720148188	-0.208782680252662
194	NDRG1	3	1	-1.57209374479395	-1.63214553139554
195	IGFBP7	1	1	3.07720647283453	-0.0697332098280095
196	SEMA3E	2	1	-3.53082646898371	3.7220266983713
197	GAPDH	3	1	-2.36973108820063	-3.04040158532011
198	MYEOV	2	1	-2.5550614791308	0.19936691977633
199	CDCA2	3	1	-1.53762914709192	-1.52842719099866
200	RGS13	3	1	-1.83151902727228	-0.573222599843612
201	TMSB4X	2	1	-5.37643470338923	3.04423367240084
202	NGFR	2	1	-4.05830802492243	4.0408219025339
203	COL11A1	1	1	4.31582270093817	2.29701291777743
204	GYPC	3	1	-2.34165420106989	-2.1681499554907
205	NR2F2	1	1	4.19890270658392	0.626508347770105
206	FXYD3	1	1	3.65776501127142	-1.17484462998258
207	SFN	1	1	2.50800404973883	-1.69755149624692
208	SACS	3	1	-0.675035377064763	-2.07689190647947
209	FILIP1L	1	1	3.27315984197515	-0.165933675984015
210	FATE1	1	1	4.10853491254705	-2.96912921212064
211	HIST2H2BF	2	1	-0.970255454102574	3.28194128729952
212	F3	3	1	-0.451803882638036	-1.99758852265226
213	TNMD	1	1	3.91643009611029	-3.2262839152609
214	CDKN1A	1	1	3.59210787244696	-1.08456406734334
215	ATP6V0D2	1	1	4.2104893726911	-2.97889102242338
216	CDC42EP3	3	1	-0.209903259793339	-2.64685679219114
217	LAMC2	3	1	-0.166979958334981	-2.44905472538816
218	IER5L	1	1	4.81844292112249	0.967365495940576
219	CYP1B1	1	1	4.9318290752973	-0.94219882033216
220	HLA-DRB5	3	1	-1.28697945646387	-2.06364346287595
221	MKI67	2	1	-3.43891062311274	2.68491875388278
222	CORT	2	1	-3.16152681879145	3.39971482016696
223	PHEX	3	1	-0.606432457486211	-1.80630696556913
224	NRARP	1	1	2.33611712880987	0.985087148925195
225	RHOB	1	1	4.43184242673773	-0.756678678015342
226	LINC01405	1	1	3.15828309484381	2.60210167624606
227	ZFP36L2	3	1	-0.0494884880925959	-2.49520016453611
228	TSHZ2	2	1	-2.04375948480707	0.556909196158776
229	TRIO	3	1	-2.51490439943415	-1.20275361082899
230	EPHA7	1	1	3.07009683080572	2.57053338744296
231	CREB5	3	1	-1.64733101896387	-2.97413814804899
232	FLRT2	1	1	2.94660816617865	2.68805824973238
233	RUNX1	1	1	4.64644632764715	1.45804607131136
234	STC1	2	1	-4.18994798235041	2.22102677085055
235	FLNB	3	1	-1.44631888441187	-1.89772165558683
236	TPM2	3	1	-2.57535757593256	-3.18066776535856
237	PHLDA1	2	1	-2.75503315500361	0.18572836377276
238	EDNRB	3	1	-1.65148891977411	-2.13729823372709
239	HIST1H2AE	2	1	-1.06950130037409	3.18730460860384
240	TGFBI	1	1	4.23695097394842	-0.479105643848052
241	AP000769.1	2	1	-1.14909841589075	0.952536575576196
242	ID3	2	1	-4.54514636568171	1.95155345656527
243	USP53	3	1	-2.9153937297259	-1.69920087597715
244	ACTB	3	1	-2.76172294191462	-2.87891209862577
245	H1FX	2	1	-1.25856723360163	3.7055791542734
246	FAM198B	1	1	2.69255195089239	-0.271446145990958
247	SPON2	3	1	0.632545332392635	-2.98993170998441
248	RCAN1	3	1	-1.23824896387201	-2.90966118119108
249	HIST1H1D	2	1	-1.06825902036768	3.40436970450533
250	B2M	1	1	4.96557484098333	1.70114719130648
251	CNN3	3	1	-1.65735783151728	-3.10454810402738
252	ATP1B1	1	1	3.29402289815802	0.0618262813295223
253	PDGFC	1	1	2.83296022840399	2.6707571671213
254	TMEM158	1	1	4.87789020963568	0.884507648726831
255	CHL1	1	1	5.0778022808637	-0.684762145778259
256	APOE	2	1	-3.57500042490107	3.54857527472628
257	ITIH5	1	1	3.75059328504461	-0.901674874046912
258	ZNF750	2	1	-2.42097630075556	-0.59901823095428
259	NRP2	1	1	4.75365362592596	1.28831099726809
260	LINC00592	3	1	-1.18147446683985	-2.8895660712515
261	CD74	1	1	4.4473377270307	-0.136860854843726
262	NFIA	1	1	3.40078697629827	2.45365320899142
263	DACT1	1	1	3.25218806692022	2.55932890631808
264	FAT2	1	1	5.16150246091741	-0.17658830426084
265	ALDH1A1	3	1	-2.40182508997065	-1.82119000695096
266	TELO2	3	1	-1.85679115823847	-1.74273384354459
267	GALNT1	2	1	-4.40639390520197	2.32498704650057
268	PROCR	3	1	-0.675704379597722	-2.91525090477811
269	NUPR1	1	1	2.77191100545782	-1.39592678091871
270	SOX2	1	1	4.60816297956366	-0.900207780221572
271	SULF1	2	1	-3.76192535928827	3.21271120764864
272	CPE	1	1	4.91501913495916	0.379812114020715
273	SORBS2	3	1	-2.33253016046625	-1.06622735402929
274	HIST1H2AC	2	1	-1.7187783914004	3.10205518462313
275	PITX1	1	1	2.39061508603949	-1.60958934567319
276	PGF	3	1	-2.31056108049494	-1.40867573759901
277	CCDC3	1	1	3.84081373639959	2.29743253447665
278	MYO16	2	1	-4.21646966508967	3.68840634085787
279	COL14A1	1	1	4.49965105482	-1.20815712950574
280	NCAM1	1	1	2.95719562002081	2.70312439658297
281	COL21A1	1	1	3.99407444425482	-2.65894318364011
282	MACC1	3	1	-1.59125842622858	-3.26044357560026
283	ANXA3	3	1	-2.22966160348993	-3.31114424012052
284	TK1	3	1	-0.860076625863133	-3.97532189629423
285	MYL9	3	1	-3.03833713106257	-2.53362680218564
286	H1F0	2	1	-1.4828894334231	2.86268698432101
287	CXCR4	2	1	-3.25301756433588	3.34475361563815
288	SLC35G1	1	1	4.51868973203558	1.72814428069247
289	DUSP6	2	1	-3.3743974166308	3.01877724387301
290	HES4	3	1	0.605494956454219	-0.595109030524363
291	FAM84A	2	1	-3.50098313860041	1.92911135413302
292	PCDH7	1	1	3.3560541672315	0.75023590781344
293	COX4I2	3	1	-1.77746369413477	-1.2347312643324
294	RARRES2	3	1	-2.81056823305231	-2.08070636532651
295	ANK2	3	1	1.29377947278875	-1.70838607094633
296	DDX3X	3	1	-1.24208166174036	-1.50752801440107
297	CCDC34	1	1	3.34443221517462	2.5469516442026
298	NMB	1	1	2.24306259580511	-1.61885089419233
299	MYC	3	1	-2.50567736200434	-1.30149210236417
300	EGFL6	1	1	3.10138044782537	2.60251843192233
301	VEGFA	3	1	-1.7010188298617	-0.840862341145148
302	SAMD11	1	1	5.22578821607489	0.443747632285485
303	RBM44	3	1	-1.66397859624964	-1.57760287068235
304	MTHFD2	2	1	-2.31663455537897	-0.291505671957602
305	MEG3	2	1	-3.36072339586359	-0.595345243731608
306	DBI	1	1	3.9421833557691	-1.34645891926633
307	SLC25A33	1	1	4.57656250425238	-1.06787515423643
308	ALDH1A2	3	1	-1.97372235826593	-2.71270097039091
309	DLX5	1	1	3.1473082108106	2.08910762526644
310	MAP1B	2	1	-4.04274859003168	0.208571605464349
311	BCAT1	2	1	-4.33800639680964	3.85647761084689
312	SLC2A1	3	1	0.581162313898982	-1.08761731527196
313	MT1F	2	1	-2.98842277101618	3.32238089301241
314	IL17RD	2	1	-4.21219291261774	3.37665831305636
315	TMEM100	1	1	2.68554840513128	2.6262334511484
316	LMO4	1	1	4.5062657398786	0.652228824874292
317	PIK3R1	1	1	4.42092190214056	-2.17129767678129
318	TPM4	3	1	-0.341808934727727	-2.72252214691984
319	HIST1H2BD	2	1	-1.46393253378016	2.91471516348971
320	C1QTNF9B-AS1	1	1	3.80241523214239	2.2173834965433
321	PCDH9	2	1	-4.14066400102717	3.79654347159518
322	ADIRF	3	1	-0.419093926468907	-2.98571599266874
323	BHLHE41	1	1	4.37155590482611	-3.24952448151456
324	SOX9	1	1	2.70719156690496	-1.34932441256391
325	MGST1	1	1	4.21531258054632	-2.8269816710745
326	SORL1	2	1	-2.50955333284479	-0.155989415863623
327	F2R	2	1	-3.30922712854487	-0.712962433615794
328	TYMS	2	1	-4.16490211061579	0.331010930320153
329	GPNMB	1	1	4.90731678434271	-0.146648712376227
330	LAMA3	1	1	4.64176092573065	0.0103416369165279
331	PDLIM1	3	1	0.29695127435583	-3.18123448632108
332	FXYD1	1	1	2.92209039159674	2.322474591514
333	TUBB4B	1	1	4.44042025037664	-0.508898772219291
334	KRT5	3	1	-1.66619517377955	-2.17225194714414
335	TINAGL1	3	1	-2.06242718271357	-2.53771484635221
336	HEY1	2	1	-2.32374634317499	0.0602893755639888
337	SOX8	3	1	-2.37948193124872	-2.79872215531217
338	SULF2	1	1	4.06191740461248	-1.42492646715986
339	HAPLN1	2	1	-4.18258990816217	2.24007045485629
340	FGF9	2	1	-4.19093312791925	3.71610867240084
341	PDZD2	1	1	4.41686449476141	1.69215785720004
342	ST5	3	1	-1.92880298666102	-2.5908223464285
343	HIST2H2BE	2	1	-0.926792521992741	3.30946337439669
344	HAS3	2	1	-4.29485263399225	2.38089668013705
345	CEL	3	1	0.859025995215358	-1.69820762417661
346	CDH8	3	1	-1.2635005908404	-2.56476581833707
347	PID1	3	1	-1.24772193006617	-2.31982088826047
348	FGFR2	1	1	5.0613456768598	0.769767873069177
349	MET	1	1	3.2156253857221	1.98523484923495
350	TGFB2	2	1	-3.6957572894488	2.24123894431246
351	VWDE	2	1	-4.21672000459772	2.05249630667819
352	LGALS3	1	1	2.94899402089971	-1.82181680939542
353	HS2ST1	1	1	3.49484429784674	2.41111075141085
354	THBD	2	1	-2.02918388418299	-0.209355719307532
355	BAG2	3	1	-2.79610433153254	-2.4892211034094
356	ITGA6	1	1	5.17079983182806	1.51893674590243
357	CMC2	3	1	-2.11379279665094	-1.19526655218946
358	SPTAN1	3	1	-2.8826047377978	-2.21267510197507
359	GABARAP	3	1	-0.686231036702214	-3.996137984017
360	IL33	2	1	-2.30459298662287	-0.103905029514899
361	TIMP3	2	1	-1.09761788419825	3.66143738486422
362	SEMA3D	2	1	-4.1377624469195	3.76862608649386
363	ETV4	2	1	-3.85037960580927	3.96894346930636
364	PLPP3	3	1	1.31177292295355	-1.64912516615736
365	PRRX2	1	1	3.96867618986029	2.23692023017062
366	MIPEP	1	1	3.87455091901678	2.26360117652071
367	THBS2	3	1	-2.67711438707453	-1.21392089865552
368	PFN3	2	1	-1.39010097555262	3.34031378485812
369	WNT2	1	1	3.07441792913336	1.21966325499667
370	DDR2	2	1	-2.80156912378412	2.06287705161227
371	COL5A2	2	1	-4.09073438219172	1.63652836539401
372	PCLO	2	1	-4.23675193361384	3.1964398548807
373	NYX	3	1	0.45895193048376	-1.76658750317441
374	CTSV	1	1	3.90703378148931	0.9462436363901
375	MYL12A	3	1	-0.12242915205103	-3.01823771736967
376	TMEM2	2	1	-3.71689881853205	3.68808304526461
377	LACC1	2	1	-3.63615669778925	0.0628661439622737
378	LINC01060	3	1	-1.43805148176294	-3.49362886689054
379	TESC	3	1	-1.35673024229151	-0.994189657190909
380	PCP4L1	1	1	4.28151808210272	-1.46859271071302
381	KCNIP4-IT1	3	1	-1.41214503816706	-1.02330911896574
382	MUC15	3	1	0.262838522871913	-1.37145895502912
383	CRYM	2	1	-3.74755348734003	-0.4515934958254
384	S100A10	3	1	-2.2196613746081	-2.99220813057767
385	GALNT10	3	1	-1.25362386278254	-1.56310112021314
386	THY1	3	1	-2.46934737733942	-3.34433139107572
387	PRNCR1	2	1	-3.60672440103632	0.835649125357995
388	DSC3	1	1	3.47824821897406	-1.01509908578741
389	CD44	2	1	-4.31750096849543	3.79822861411227
390	SEMA3A	2	1	-4.28305139116388	3.55704294898165
391	TUBA1B	1	1	3.37906465955633	-1.81520462773191
392	MSX2	1	1	4.62948952146429	1.27536713339938
393	LINGO1	3	1	-1.35875834993464	-1.72575939438688
394	PMP22	2	1	-4.45218553117853	1.84721528746737
395	COL12A1	1	1	3.16805253454107	1.15371202685488
396	H2AFZ	2	1	-2.93262829355341	3.3924893067087
397	LMO1	1	1	2.28623614736456	-1.49136943362104
398	GATM	2	1	-4.18334807924372	2.87655245520724
399	FREM2	2	1	-2.95236815981012	2.02191149451388
400	CALD1	3	1	-3.0142113166247	-2.4230498149191
401	FAM13A	3	1	-1.07552542261225	-1.13713700316297
402	SYTL2	3	1	-1.70777799657923	-3.27992547295438
403	FZD1	2	1	-3.24800862840754	3.54659926154269
404	CCND2	1	1	4.88984117933172	-0.985962755898108
405	FAT3	2	1	-3.96581115297419	3.58144890524996
406	GFRA1	1	1	4.36295614667791	1.6009603665079
407	SPRY4	2	1	-4.00175108484369	3.80048643805636
408	TMSB10	3	1	-1.19708385042292	-3.75027097008573
409	SERPINF2	2	1	-4.50623311571222	1.86804544188632
410	BNIP3	2	1	-4.03327502779108	-0.296893007973304
411	SPOCK3	2	1	-4.352812667409	3.38028942801608
412	SCD	3	1	-1.26931407026392	-0.989466227511039
413	IRX5	2	1	-1.93175055555445	-0.418951608160605
414	ETS2	1	1	2.24053821988958	-1.57439345858442
415	TNFRSF19	3	1	0.0362820205892938	-2.06588590882169
416	COBLL1	1	1	3.87423978277105	1.00255667426241
417	KLK11	1	1	4.83388100095648	-1.13711676738607
418	KIAA1549	3	1	-0.861146529236851	-1.89944363377439
419	PVRL4	1	1	2.84642849393743	-0.439133532265296
420	PTCH1	1	1	4.28180513807196	1.53101360060824
421	AHNAK2	1	1	4.51258430906195	-1.96891129753934
422	CLDN7	3	1	0.492651025732936	-2.62129963181364
423	SOX6	3	1	1.18804417081732	-1.95629812023984
424	FAM41C	1	1	4.7760673565473	1.49334346511019
425	GNG4	2	1	-3.87162627748591	4.04674851157321
426	SPRY1	2	1	-3.87420763544184	3.95491921164645
427	NPFFR1	1	1	4.1811662716474	2.06435143210543
428	RP11-1L9.1	1	1	3.09125099607366	2.60471498229159
429	LAMA1	1	1	3.34686885305304	0.56264566638125
430	NELL2	2	1	-3.37251891664606	3.76820742346896
431	C19orf33	1	1	3.00405178495306	-1.89697743199216
432	COL25A1	2	1	-4.13553275636774	3.76172911383761
433	PDE4D	2	1	-3.91414799265009	3.10446893431796
434	MBNL1	2	1	-3.6032895045672	0.507140867492089
435	MEIS2	2	1	-3.17059459261042	-0.787379391411414
436	HIST1H4C	1	1	2.51763449140448	1.02592658259524
437	GRIP2	2	1	-0.829544206181584	3.37226521231783
438	CA6	3	1	-1.81343140176874	-2.53980065129148
439	ABCG2	1	1	4.17380581327337	-2.67972315094816
440	MLLT4	3	1	-2.10982813409906	-1.51668006918775
441	RP11-902B17.1	3	1	-1.7677022414599	-2.46919441960203
442	KRT8	3	1	0.754045705279292	-2.91196025154935
443	SC5D	3	1	0.971985439738216	-1.47809315464841
444	UG0898H09	3	1	-1.28094925455195	-1.73964501164304
445	HSPB1	1	1	3.48822818227667	-0.0306234433447026
446	SESN3	1	1	3.42656598516363	-0.804354332307448
447	LSP1	1	1	5.18905029722113	-0.288818187931647
448	ZNF704	2	1	-4.27342881731134	3.09440266348971
449	TJP1	3	1	-1.5481217103396	-1.88423681996213
450	RBP1	3	1	-0.50743829182726	-3.84529174111234
451	CENPM	2	1	-2.99763550333124	2.95755707480563
452	PLAT	2	1	-2.97574748567682	2.88745319106234
453	SSPN	2	1	-3.93735351137262	3.94481789328707
454	MXD1	3	1	1.21391389795202	-1.71991420529233
455	EFNB2	1	1	2.73235164113897	2.72160875060214
456	DLX6	1	1	3.08371363111395	2.65945517279757
457	DAB2	1	1	4.42932901807684	2.10751377799166
458	CREG2	3	1	-2.20250215105158	-2.21796918652402
459	HSPA1A	1	1	3.66858969159979	0.507075183173547
460	HTRA1	1	1	4.77646503873724	0.285500042220483
461	EPS8	1	1	2.68294678159613	-1.35794366143095
462	LBH	2	1	-4.36724986604792	1.86833106734408
463	MME	2	1	-4.49706544450861	2.53730165221346
464	FERMT2	3	1	-0.560598333397923	-2.74879754326688
465	FAM129A	3	1	0.365880141934337	-0.516862906435599
466	AF131216.5	3	1	-1.40213145784479	-0.941523171881308
467	FAM111B	3	1	-1.81842007211786	-3.49757350228178
468	MRPS6	1	1	5.06526575513739	-0.251516856173148
469	HSPB8	3	1	-1.80485989622217	-2.94417608521329
470	COLEC12	2	1	-3.4062692122851	3.8265622780527
471	PCOLCE2	2	1	-4.59127749971491	2.64663945891512
472	NELL1	1	1	3.88543329664129	0.600780598899255
473	CCDC174	1	1	4.61946545072454	1.84142576911105
474	ARHGAP42	3	1	-0.350200017014561	-1.97683537743436
475	TMEM176B	3	1	-0.639549513379155	-3.17353761933195
476	MYO6	3	1	-1.09601141981226	-1.96851695320951
477	JAG1	2	1	-4.05610599092585	3.04752599455966
478	PPEF1	2	1	-2.63144077829462	0.121548108836541
479	DLX3	1	1	5.13622246213812	1.34970461585177
480	CSGALNACT1	3	1	-1.92479397825342	-0.972365595320334
481	CMTM8	1	1	4.91986999936956	1.61228977896822
482	MIAT	2	1	-3.5312999682818	3.14992391326083
483	MAP7D2	3	1	-1.9578467803393	-0.948471046904197
484	DPP6	1	1	2.44475350805181	0.506111495276818
485	S100A14	1	1	3.51099501081366	-1.3145641758238
486	TEPP	3	1	-1.21492423585993	-3.26964867852079
487	IGSF10	3	1	-1.0278826551829	-1.98222304127561
488	HELLS	2	1	-3.49905719331842	2.40745221831454
489	CEP170	2	1	-3.14405812791925	-1.05676678560125
490	UTRN	1	1	4.25500116773504	1.53629671790255
491	ZBTB18	3	1	-2.34242572359186	-1.51234955332624
492	TNC	2	1	-3.79884376100641	3.30746971823824
493	HEXB	3	1	-1.64967383913141	-1.69990802548276
494	ATP8A1	3	1	-0.707955678025304	-1.67767453930723
495	CYP27A1	3	1	-1.19862677625757	-2.04010916493284
496	SLC9A1	3	1	0.914641479929866	-1.5267428829466
497	OTOF	2	1	-2.28653635553461	-0.240425266245475
498	LY6D	1	1	2.51963267751593	-0.24474946401464
499	CLDN10	2	1	-4.07403459123713	1.05000995852602
500	ANGPT1	1	1	3.85084019132513	-0.410748280504813
501	CASC5	2	1	-3.10833658746821	-0.353428698996177
502	LYPD1	2	1	-2.05886187128168	-0.192940898159613
503	ESM1	1	1	4.037643532237	-3.10172308228361
504	MCAM	2	1	-3.52189554742914	-0.783258885065188
505	SERTAD4-AS1	3	1	-3.07723512224299	-2.47325444958555
506	PRUNE2	1	1	2.51114116140264	2.81421004988802
507	IGFBP4	1	1	1.96479735799688	-1.89155758164274
508	CDH13	1	1	1.84152446218389	-1.70598042748319
509	EPSTI1	3	1	-2.49293865732294	-2.58264184735166
510	FAM110A	2	1	-2.42153777650934	-0.608441211203208
511	CTTNBP2	1	1	3.96562347837347	-0.915133796552291
512	PCSK1	2	1	-4.4135455089007	3.51959406592501
513	FEZ1	2	1	-4.61909045747858	2.96033035971774
514	THBS1	2	1	-3.08101334146601	0.693416945716272
515	COL8A1	1	1	5.10385523267645	0.605777613898645
516	F13A1	2	1	-3.9263571696673	3.51767384268893
517	PTCH2	1	1	3.8061536354627	2.28769671179904
518	ZFP36L1	2	1	-4.02465619615656	2.60489951827181
519	NOTCH1	2	1	-2.4646610217486	-0.507242731670012
520	MCL1	2	1	-2.30015077165705	-0.229837335566153
521	CHST9	2	1	-3.45415510706049	0.420726172706018
522	DUSP23	3	1	-0.451872845212041	-2.85961831353055
523	NOG	3	1	-1.20119490198237	-2.93309462807523
524	CUX1	1	1	3.98252449460882	1.99116789557589
525	UPP1	1	1	4.33821497388739	0.624977819701562
526	CAV1	1	1	3.36108670659918	0.405012480994592
527	KCNN2	1	1	2.88089976735968	2.69834481932772
528	SCN9A	3	1	-0.99095131925684	-1.53665376446592
529	TECR	1	1	4.22234020658392	-0.158745117405524
530	CMYA5	2	1	-3.38777579835993	1.36908876158846
531	STXBP1	3	1	-1.27190043501001	-1.60429394982206
532	TUBB2A	1	1	3.31516132779974	-1.85679949066984
533	COL17A1	1	1	4.63450632520575	1.55925595023287
534	MGAT4C	1	1	2.1803573174085	-1.45548594735013
535	DLL1	2	1	-3.72280039362055	-0.148830898026099
536	WFDC2	3	1	-2.40263738206965	-1.88879168770658
537	NMU	1	1	4.24286041685003	-2.25969672940122
538	TCF4	2	1	-4.02933015398127	3.29801165320529
539	DSC2	3	1	0.933619479617061	-2.18602228901731
540	HLA-A	2	1	-3.83578624300104	4.06048523642672
541	MBP	1	1	5.10387192197699	-0.00479234001981244
542	COTL1	3	1	-1.40021040014368	-3.71893370888578
543	WNT5A	2	1	-1.81190111211878	3.08366500594271
544	EDNRA	2	1	-2.54300155214411	-0.440731666902175
545	WNT7B	1	1	5.01507912107366	-0.723748095253577
546	RP11-356J5.12	3	1	-2.02573861650568	-2.64966643593656
547	SVIL-AS1	3	1	-1.35129668287378	-2.05931258938657
548	STK17A	1	1	3.34570870824713	0.0808119700158931
549	NRXN3	2	1	-2.5930322604571	-0.662961382338872
550	SCG5	2	1	-4.57013501695734	3.0528110192026
551	NCALD	3	1	-2.19922580293757	-2.09247113011228
552	POU3F1	1	1	4.06261597104925	-2.25338435910093
553	GUCY1A3	2	1	-4.12949647478205	2.29753171660555
554	DCC	2	1	-4.03016271165949	1.6054016277994
555	HLA-DRB1	3	1	-1.78064086011988	-1.6610396578108
556	CDCA5	3	1	-1.08442177347284	-3.923783428887
557	SH3BP4	3	1	-2.19039001039606	-2.6887673213278
558	CNGB1	3	1	0.928303102930965	-2.63286102555143
559	F12	1	1	3.77663479276556	1.86092006423129
560	RP11-629O1.2	2	1	-1.49034978918177	3.26424538352145
561	SCPEP1	3	1	1.32297895379919	-2.37240887425291
562	SMC4	2	1	-2.20803107790094	1.41200553633822
563	GMPR	1	1	3.85153422780889	0.688179366370568
564	CBR1	1	1	4.70665131040472	0.674994103690515
565	UBC	1	1	3.27040014692205	-1.3007479979788
566	SH3BP5	1	1	4.03282270856756	-3.14496768257963
567	SPON1	2	1	-4.1257676082049	1.77132379271639
568	TSPAN2	3	1	-1.35911228231531	-3.06745208046781
569	NTRK3	2	1	-3.26268329195124	0.164976947089563
570	AFF1	2	1	-3.93982114366633	2.0627683327402
571	MPPED1	3	1	-2.35073604158503	-1.23258949063169
572	RBMS1	1	1	4.46880636640448	1.76651870467318
573	HLF	1	1	4.9369936985578	0.597514502784143
574	FLNA	3	1	-2.97235240511042	-2.29211462281095
575	MTSS1	3	1	-0.587286432305394	-1.12264005086767
576	ROBO2	2	1	-3.3723176913653	3.01249229170931
577	ARRDC3	3	1	0.0554313314761536	-0.897172219971289
578	CNTNAP2	2	1	-4.24078359178644	3.85931574561251
579	C3orf70	2	1	-3.42176570467096	0.195735447188745
580	CCSAP	3	1	-1.23002268842798	-2.92726195595609
581	H3F3B	1	1	4.84773884244818	1.26993583895815
582	SLC39A14	1	1	2.7143682045545	-0.417673982599845
583	SLC4A4	3	1	1.14433274694342	-1.70022512219297
584	OSBPL6	2	1	-3.25557364992243	3.58063828208102
585	CKB	1	1	2.44799838491339	-1.60279703877317
586	DLX2	2	1	-3.80902804903132	0.639400355597863
587	USP31	3	1	-1.60701086095911	-2.14199662945615
588	HLA-DQB1	3	1	-1.83769943288904	-1.72012031815397
589	BCL11B	1	1	3.49893818326849	2.38148342826022
590	HIST1H2BG	2	1	-1.56624319128138	2.74465285994662
591	PFKFB3	2	1	-3.31370009950739	-0.525887153962722
592	HEYL	2	1	-2.13586821130854	-0.165752597073188
593	RND2	3	1	-0.556243558445988	-3.24128354332792
594	EPHA4	2	1	-3.84834494165522	3.44832932212008
595	HSPB3	1	1	5.31370983549017	-0.119546599606147
596	HSPA4L	3	1	-0.830717464009343	-2.24099195740568
597	CDK6	1	1	4.54937515684027	1.92093145110262
598	SPINK2	1	1	3.2858100933637	2.52290069319857
599	PMEPA1	1	1	4.6580720944013	1.48698031165255
600	MSMO1	1	1	3.59049354024786	0.338905803939233
601	WDFY2	1	1	4.2265797657575	1.502002351066
602	WNK1	3	1	-0.364680399218617	-0.672346469866206
603	RGS9	3	1	-0.698461432972966	-3.98603595040189
604	ITM2B	3	1	-0.27637005321127	-1.34094048283445
605	CDH2	1	1	4.13548384138006	-2.81582940361845
606	NOVA1	2	1	-3.09033622316462	3.36595188834322
607	LDHA	2	1	-4.16348590425592	0.263978295108209
608	IER5	2	1	-3.95658030084711	0.914166443129907
609	ETV1	2	1	-3.99011005930048	3.76929651953829
610	COL22A1	2	1	-4.35689439348322	3.50998818137301
611	GNB2L1	2	1	-2.21307506136042	1.77344238021029
612	DNAJB4	3	1	-2.75873913339716	-2.3585579469
613	PEG3	1	1	3.40354881711859	-0.881223522046676
614	IL6R	1	1	4.21024332471746	-1.61522919676649
615	NPNT	1	1	3.35071406789679	-0.787593066612353
616	RAB32	3	1	-0.271607865611134	-3.13191641114103
617	CA12	3	1	-1.88327052167994	-1.57391179344999
618	PLPP1	3	1	-1.7461403804217	-1.50251210472929
619	DSP	3	1	-0.468247015992223	-0.724908646116128
620	PHLDB2	3	1	-0.543674160758076	-2.00153733036863
621	ATP1B3	1	1	2.54182634778875	-1.30412698529111
622	SLIT2	2	1	-2.80666889719111	-0.89688789091455
623	GDF6	2	1	-3.76151599458796	0.854323498984704
624	SRRM4	2	1	-3.7550400691424	0.362955443641076
625	PLCE1	1	1	3.85527120061773	2.05438577391757
626	RPS2	2	1	-5.39824428133112	3.0697833225931
627	CENPK	2	1	-4.05225123933893	2.1366265938486
628	PLPP2	3	1	0.896519879778804	-2.70409215233671
629	PDE5A	1	1	3.2191551727857	1.76478230216158
630	ACVR2A	1	1	4.45532617994207	2.13825856902255
631	MAP2	2	1	-3.03897776178461	1.54039131858004
632	PPP1R12B	1	1	4.18893633314032	1.82856260993136
633	LRRC7	1	1	5.17358026929754	0.269340567370782
634	GMNN	2	1	-1.93713714651209	-0.285215325573554
635	HERC5	2	1	-3.79822029642206	0.829452507277856
636	LMCD1	1	1	3.90907106824774	-2.51414097092496
637	RAB11FIP1	3	1	-0.241147016206799	-2.50245059273588
638	SV2B	1	1	3.8201826614942	2.21272980429781
639	PROM1	2	1	-3.9754945235644	3.7558778450693
640	PKP2	3	1	-2.21680726579767	-2.49033880970823
641	TDRD9	1	1	5.20987520643133	0.293329529544244
642	RP11-91I8.3	3	1	-1.19208898119074	-0.617211401382556
643	TRAC	1	1	2.74975357480902	2.5782164261545
644	SOX4	1	1	3.53343091436285	-0.765037052253356
645	MATN3	3	1	-2.21226563028437	-2.47074116013395
646	MCM4	2	1	-4.32251014284235	3.72815453269137
647	TSC22D1	1	1	3.95982752271551	-1.91140568993436
648	ANXA2	1	1	3.34268937536138	-1.61232567570554
649	PALLD	3	1	-1.62975813917261	-2.3951323106085
650	SDR16C5	2	1	-3.90491928629023	-0.356900967577567
651	SLC35F2	1	1	4.94086752363104	0.791583411475549
652	S100A11	3	1	0.951873044451656	-2.86389387390958
653	MYH14	3	1	-1.26904060415369	-2.31100595734464
654	RAB23	3	1	-1.94503142408472	-2.78930581353055
655	RASGEF1C	1	1	3.92496953435797	-3.22554410240995
656	PVRL1	3	1	-1.97365154794794	-0.946329332808127
657	ENAH	3	1	-0.783878167191563	-2.2660161330496
658	KIFC3	2	1	-4.48272409013849	3.21288644530428
659	TFRC	3	1	-0.17011309138876	-0.48509118697988
660	HPS4	2	1	-4.10031928590876	2.93910133101595
661	APC	2	1	-4.15881433061701	3.16975962378634
662	MUM1L1	2	1	-3.57908954195124	-0.157085366467109
663	RP11-125O18.1	1	1	4.29820023008245	-2.24167133114683
664	CABP1	1	1	4.31137428708929	-3.10281074784147
665	B3GAT2	1	1	4.201142410716	2.10160433509005
666	FOXP1	1	1	3.52925358243841	0.819010965606103
667	MIR99AHG	1	1	3.9418490929212	0.167158417483697
668	FNBP1L	3	1	-1.52211250833613	-2.0294997765814
669	SOCS2	1	1	4.2628928227033	1.35708080985201
670	MCHR1	3	1	1.19123444982428	-1.86785639069425
671	RPS8	2	1	-5.37274827531916	3.0670612976755
672	INSIG1	1	1	5.01636801191229	1.5853923485483
673	RERG	1	1	4.31631956525701	-2.94626725457059
674	LINC00668	1	1	4.01639900632757	0.0295517370904781
675	MAFA	3	1	0.821319798907222	-1.42999834559309
676	GLCCI1	2	1	-3.95527734331232	2.63639890410555
677	PTRF	1	1	3.97600040861029	2.11655890204562
678	OCA2	1	1	2.79525123067755	-0.244652874687781
679	PRRG4	1	1	2.75422606893438	-1.59829664967405
680	GXYLT2	1	1	3.76057300992865	2.12089859702242
681	ECEL1	3	1	-1.65678288511377	-2.25938118241178
682	SCIN	2	1	-4.35932340196711	3.78583370902194
683	SLC38A1	2	1	-3.74549641183954	0.311844758769403
684	DHCR24	3	1	-1.05755688718897	-1.04881761215078
685	ARHGAP26	2	1	-3.1363295512591	-0.902450881818404
686	TNNT1	2	1	-3.08381547502619	3.24487792708529
687	VMP1	3	1	-1.78337933591944	-2.86229694626676
688	OLFM1	1	1	4.16523752637762	-0.751263067046275
689	ZNF395	3	1	0.771220724066676	-1.09599474809515
690	CCDC122	2	1	-3.69492425493342	0.199282102366815
691	SATB1	2	1	-4.20545711092096	3.13292156912936
692	NKX3-2	1	1	4.28849087186712	-3.04640234253751
693	SLC30A8	1	1	4.21257791944403	-2.86919248841154
694	VDR	1	1	2.69713197179693	-0.209596760491004
695	ODF3L1	1	1	3.17446027227301	-1.88100529454099
696	ALDH1A3	2	1	-4.33708419374567	1.94574248053683
697	SH3BGRL3	3	1	0.856926660021724	-2.89407790444242
698	RP11-95M15.1	3	1	-1.22047950796228	-3.39070142052518
699	APP	1	1	4.32434044309515	1.65488850333346
700	EPAS1	3	1	0.650466422518672	-1.12362883231985
701	BCL2	3	1	-1.02080031208139	-1.76643527291166
702	CNGA1	3	1	0.283631841620387	-0.46241756520616
703	LMO3	2	1	-3.68816842607599	3.39914404608859
704	INTS6	1	1	4.95485077329534	1.421271674415
705	SLC6A4	3	1	1.18231938310522	-1.95603788636075
706	ABHD5	1	1	4.66352329679388	-0.48396121702539
707	OLFML2A	3	1	1.20051560827154	-2.00700987122404
708	ADGRL3	1	1	3.32267604299444	-0.830165244558921
709	PRSS12	3	1	1.10434470601934	-2.27826834462034
710	ETV5	2	1	-4.01148333124262	3.68858944632662
711	DAAM1	2	1	-3.54795350603205	0.179044596930871
712	KCNIP1	1	1	2.66145215459722	2.6092120335306
713	EPCAM	1	1	2.46165762372869	-1.25221765778409
714	HS3ST1	1	1	4.0265351337995	-3.05984032891141
715	SDC2	2	1	-4.16181411317926	1.44912945487154
716	IQGAP2	2	1	-0.757516105691014	3.29964195944918
717	TRPM4	1	1	2.65058122106451	2.43706285216464
718	SGCA	3	1	-2.11003484300715	-2.59160650513517
719	ST6GAL2	1	1	3.32589230962652	2.46992003180636
720	THSD7A	2	1	-3.81762923769098	3.35863100745333
721	DNMT1	2	1	-3.61024250558954	3.61702477194918
722	LTBP1	1	1	4.01616964765448	0.31072425105227
723	SLC44A5	1	1	3.84145293661016	-3.27523053429471
724	ELAVL4	3	1	-2.50880016855341	-1.0421793832575
725	C4orf3	3	1	-2.22791184953791	-2.03630758068906
726	COL9A3	1	1	3.28553567357916	0.933390610000024
727	ITGB8	3	1	-0.345135112324773	-0.96723235390531
728	FHDC1	3	1	-1.52937688402277	-2.6114614083563
729	PFKP	3	1	-2.41042460970026	-1.25937379143583
730	HK2	2	1	-3.44117345384699	-0.144140250900855
731	RNF152	3	1	-1.72062065176111	-1.10782060764181
732	TMEM176A	3	1	-0.977766712227879	-3.2405124976431
733	ADAM23	3	1	-0.269377564111767	-1.58458680651533
734	SLAIN2	3	1	-1.07135583929163	-2.75800860665189
735	TLL1	1	1	4.26159439512152	-1.42444813988554
736	ANKRD35	1	1	4.17842445798773	0.165230624457727
737	CEP290	2	1	-1.67703058294397	1.79574500777377
738	KIAA1462	2	1	-4.06423558763605	3.11008321501864
739	LIMA1	1	1	3.06441412397283	-0.639884740034213
740	FAT1	2	1	-1.73683323434931	3.17416702963961
741	KCTD12	2	1	-1.64737560323816	2.60331570365084
742	TFAP2A	2	1	-3.9513405757342	1.58087670066012
743	TSPAN5	1	1	4.86552725263494	-0.386271513918509
744	CDC42EP5	1	1	4.74498281904119	-0.664031688975265
745	KRAS	2	1	-3.87658228448969	-0.199530161837211
746	FBLN1	1	1	2.30740771718878	-1.55190271876203
747	CXADR	1	1	2.16343007512945	-1.53169179699766
748	TOX2	3	1	0.609128336390437	-1.74749279759275
749	ACTN1	3	1	-2.96180166772944	-2.43709982178556
750	EZR	1	1	3.41590533681768	-1.07620460532056
751	AKAP14	2	1	-1.22387494615656	3.65875183798922
752	UNC80	2	1	-3.95933403543573	2.07862388350619
753	KCNQ3	2	1	-3.7445944743548	0.54333197333468
754	NOTCH2	1	1	2.78794799276251	-0.522079192021956
755	DSG3	3	1	0.943135539969386	-2.2226936890875
756	MT-ND3	2	1	-1.32675172857386	2.27902018286837
757	IRS1	3	1	-1.25852407983881	-2.67998255036222
758	LONRF1	3	1	-1.46861340574366	-2.60742557785856
759	DPYSL3	2	1	-3.97834267191034	0.200694017192254
760	CHMP1B	3	1	-0.397102107325612	-1.39355082056867
761	PHACTR2	3	1	-0.253839929619847	-2.39257741711484
762	MAST4	3	1	-2.29474224619013	-1.470338947991
763	FGF12	2	1	-3.96349443964106	1.59056603171481
764	MAN2A1	3	1	1.04035649724859	-2.00921715042936
765	RPLP1	1	1	4.44945249982733	-0.546201832512488
766	HRAT92	2	1	-2.28124346307856	1.77885019042147
767	MSANTD4	2	1	-3.42943443826777	0.343146078368554
768	DACH1	2	1	-4.3213824229632	3.52879416205538
769	TUBAL3	3	1	1.08760068841833	-2.32880283139097
770	NOTUM	1	1	2.56165013738531	-0.055219180801978
771	IL1R1	1	1	3.42557559438604	2.4595595524515
772	RNF144B	3	1	-0.184516583601056	-2.16968692086088
773	DPYSL2	3	1	-2.85237874559504	-2.10978580258237
774	SCARA3	1	1	4.92971001096624	0.552991621276269
775	CDK2AP1	3	1	-1.34457995466333	-3.64021099350797
776	EPPK1	3	1	-0.397882302323399	-2.73644459984647
777	SBSPON	3	1	-1.74931981138331	-1.93228877327787
778	FAM167A	3	1	-1.09749092630488	-1.95172251007902
779	NXPH2	1	1	4.51697073408026	-1.10852814457761
780	MAP3K1	3	1	0.495038489779414	-0.866233371118178
781	CADPS2	1	1	4.41169701047796	-3.13476980469572
782	PTPRZ1	1	1	4.44319162794012	1.61524807669772
783	PNCK	3	1	-2.06451620630365	-1.75611997387754
784	TMEM139	2	1	-1.22490479520899	3.69302689292086
785	KCNS3	3	1	-1.76596655420405	-3.16511500618803
786	SLC40A1	1	1	5.22179375120062	1.44589030005587
787	PLLP	3	1	-3.03188218645197	-2.45753026745664
788	RAB7B	1	1	3.89247785039801	-1.04090837381231
789	PRKAG2-AS1	3	1	-2.30399932436091	-2.75864041588651
790	TP63	1	1	5.13530550428289	1.56256806113375
791	BASP1	3	1	0.068170445939483	-2.56934726975309
792	HN1	3	1	-0.39586191348177	-1.63908333323347
793	JADE1	2	1	-3.07989038995844	2.80581008650912
794	SMARCA2	2	1	-1.87978210023981	3.22006451346529
795	LIMCH1	2	1	-3.38656034044367	0.983615271827111
796	SLC7A8	1	1	5.15142307706732	1.47914253928317
797	OGFRL1	1	1	4.12017832227606	1.78709041335238
798	TENM2	2	1	-4.09459724001032	3.4776624367441
799	OSBPL1A	3	1	-1.43600453905207	-1.95288956902372
800	ACTN4	3	1	-0.149321486273823	-2.46223498127805
801	AMOTL2	2	1	-3.16642393640619	1.8848479912485
802	ANKRD29	1	1	4.2371417088117	-1.34398324034559
803	EFEMP1	2	1	-3.27170266679865	3.7926906273569
804	PLPP4	1	1	4.36238298841375	0.8369907067026
805	ENO1	2	1	-3.99799408487421	-0.341688610533347
806	DSC1	1	1	4.13320360608953	0.115579836150537
807	SIPA1L2	1	1	3.98192415662664	0.195158712645898
808	DIXDC1	1	1	3.14954243131536	0.905905239364038
809	TNFSF15	2	1	-3.76629318765741	0.837678186675439
810	RAB3IP	2	1	-3.96645416788202	1.59075748183383
811	CRABP2	1	1	3.27638588376898	-1.32915557167875
812	MYL6	3	1	-0.194416676679669	-3.0520359351431
813	S100A13	1	1	4.61223278470892	-0.665020553315153
814	FRAS1	1	1	4.68589411207098	2.01250540473116
815	LOX	2	1	-4.43110408357721	2.17434179045809
816	DEGS1	3	1	0.218601415833415	-2.55393946907865
817	MMS22L	2	1	-3.14942564539057	1.46222721793307
818	RP11-160O5.1	1	1	4.0653043789472	-0.938279516914954
819	PTTG1	3	1	-1.46674885324579	-1.31055087588178
820	LMO7	1	1	5.25468121000189	1.43460499503268
821	SLC16A3	3	1	-2.2391389804278	-1.69904685757505
822	YWHAH	3	1	0.0377431614007371	-2.95554006836759
823	SLC38A4	2	1	-3.95991911462885	1.51656114318026
824	FAM49B	3	1	-0.312887211361943	-3.09049809716093
825	OPCML	1	1	4.36792574354071	1.38184630133761
826	EDN3	1	1	4.68864832349676	1.40898358084811
827	SNCA	1	1	3.4868234200086	0.183329515239129
828	RPL10	2	1	-5.38615693620783	3.10424315192355
829	ZWINT	2	1	-4.15817346147638	1.95153843619479
830	BNIPL	1	1	3.98187981077093	0.302542559882531
831	PTGES	3	1	-1.38576914838892	-1.57056695959913
832	TGFB1I1	3	1	-1.37169684938532	-3.7831207587515
833	KCNK10	1	1	4.02354536481756	-1.03696487090932
834	CHD5	2	1	-3.86193694643122	0.972467653533349
835	FSTL4	3	1	-1.13142242006403	-2.07014728329526
836	TRBC2	2	1	-2.75876655153376	-0.80327319345819
837	OLFML3	3	1	-0.757877429047642	-3.32999432824003
838	AHCYL2	1	1	3.86082754560369	-0.814432211140265
839	FAM134B	2	1	-3.26965894273859	1.39397465445651
840	KCNN3	2	1	-3.7338911490832	3.08667098738802
841	HIPK2	3	1	-1.06274034551722	-1.21418131134855
842	CENPU	2	1	-3.00396790079218	3.10538326956881
843	CENPW	1	1	3.5490165752973	-1.75562787793027
844	GCLM	3	1	0.445658753594341	-0.61303610346662
845	PAPLN	3	1	0.749102692088069	-1.36558479807722
846	RDH13	3	1	-1.55102362207514	-2.43470574162351
847	B4GALT1	1	1	3.43824682660955	-1.06551937005865
848	BNC2	1	1	4.19504700132269	1.4359532520975
849	RPS11	2	1	-2.33430304102045	1.74430977561129
850	FOSL2	1	1	3.12319813199896	-0.411030657509436
851	ARFGEF3	2	1	-4.24829234651667	2.35087262847079
852	RP11-230B22.1	2	1	-3.87907614282709	3.27183734633578
853	RP11-539G18.3	1	1	3.66423020788092	0.431075327178369
854	POLQ	2	1	-2.26466788820368	-0.339245922783484
855	TGM1	1	1	3.64266429372686	0.771301738997827
856	HSPA8	1	1	3.23605761953253	-1.89310563347684
857	ATAD2	2	1	-1.95171882680994	0.0554560349191524
858	NAALADL2	1	1	1.80143580861944	-1.68279886982786
859	SEMA6A	1	1	4.95585737653631	0.438211552878747
860	HIVEP1	2	1	-3.68115772775751	0.31896262623919
861	DYNC1I1	2	1	-3.06738318971735	1.10984515406741
862	GAS2	1	1	4.16717873044866	-2.8767236544882
863	DNAJC1	2	1	-4.52693309358698	2.56510316588534
864	SLC1A1	2	1	-3.81879748872858	1.312784306785
865	VCL	3	1	-2.73907198480707	-2.43122721455442
866	CIB2	1	1	3.34661541410345	-1.58948505661832
867	CROT	3	1	-2.97267474702936	-1.92522276184904
868	PRRT2	2	1	-1.18497325948816	3.64062582709445
869	RPL13A	2	1	-2.29106297067743	1.75604402281893
870	BARX2	1	1	4.31274567075628	-0.333084173420539
871	C4orf48	1	1	2.76283345647711	0.437889091750512
872	DIAPH2	3	1	-0.338328947344838	-1.4669951274191
873	NBAS	2	1	-4.17869033388239	2.28210531928195
874	VGLL3	3	1	-1.6202562051211	-2.6123912408148
875	KHDRBS3	2	1	-2.82688345483881	1.53044497229708
876	NRCAM	2	1	-2.47255315355402	-0.164303608158698
877	ADAMTSL1	1	1	4.25154123731512	-2.93864191315519
878	MT1M	1	1	2.70819960065741	2.56485091902865
879	VIPR1	1	1	3.22769318052191	2.62831341483248
880	EVA1A	2	1	-3.73050941995722	3.74949681021822
881	SUSD4	1	1	2.50913629957098	-1.30142266295301
882	KCNH5	2	1	-3.11895408205134	0.060261480590234
883	LGI2	3	1	-0.28627297751051	-2.01821280262815
884	PPFIBP1	2	1	-3.39832224420649	0.970285408278833
885	FBXO17	1	1	2.64940772481817	2.6860204861368
886	NXPH4	3	1	-2.28659500650507	-1.68090129635679
887	SMTN	3	1	-0.0924832905028445	-2.3658901526724
888	HES2	2	1	-2.89104737810236	-0.140995271423926
889	TTC27	2	1	-3.74280919603449	2.46798454978121
890	HNMT	1	1	4.41507873960394	-2.35090816758024
891	FTX	2	1	-3.13498796991449	2.8376170323099
892	FZD7	3	1	-0.399385203639088	-0.831007324079146
893	CSTB	1	1	3.31666789480108	-1.40885622046339
894	RAD51AP1	3	1	0.151313255509319	-1.30664778492795
895	FUT11	2	1	-3.6138309436236	-0.240074731329551
896	LPCAT2	1	1	4.14597855039495	-0.309061147192588
897	RIMS1	2	1	-4.17064418367487	1.61197101332797
898	CTXN1	3	1	-0.768141050854741	-3.99368584893095
899	PINLYP	1	1	4.35512171216864	0.0924193785394527
900	EEF1B2	2	1	-5.37097444109064	3.10813914992465
901	PGK1	2	1	-4.04223074487787	-0.29958612463819
902	MDH1	1	1	4.61453590818304	0.915196411391626
903	C9orf3	1	1	3.79319105573553	0.404221288939843
904	CENPH	2	1	-3.32360114626032	3.27920972563876
905	CACNA2D1	3	1	-1.57572783998591	-0.556771837094893
906	PLXDC2	2	1	-0.85774614385706	0.311381630679498
907	BOC	1	1	3.93333516546148	1.03719567515505
908	VPS13C	3	1	-1.72741844228846	-0.607142180124392
909	PTPN13	2	1	-2.95221032671076	1.26275645949496
910	TGFBR2	3	1	1.12960372396368	-2.10414720318662
911	GINS2	2	1	-2.95262374452692	3.11871062972201
912	ENO2	3	1	-2.21377648882013	-1.66986311219083
913	RP11-314A20.2	1	1	2.79571876951116	2.12159263350619
914	SPC25	2	1	-2.60455264619928	0.324265353461633
915	RBFOX1	1	1	2.66749797292608	0.615827910682092
916	NOTCH3	3	1	0.481207708796443	-0.711536951283088
917	STIM2	2	1	-3.78379263452631	3.60345207907809
918	DYNLL1	1	1	3.40200910993475	-1.76167846463071
919	KLF9	1	1	3.62069926687139	-0.702308967629542
920	MFAP2	1	1	4.82177315183538	0.450016729613671
921	CRYBG3	3	1	-0.745450873890935	-2.11315572998868
922	SRGN	1	1	2.97774205633062	-1.048269726256
923	GPR160	3	1	1.03675423093695	-1.90591681740629
924	WDHD1	2	1	-3.06949009470087	1.47104036070956
925	LGR4	2	1	-1.73079385332209	0.543202035209069
926	FAM162A	3	1	-2.26830186418634	-1.76992679379331
927	IDI1	1	1	3.67712459989447	-0.0279413535390995
928	PDK1	2	1	-3.61939134172541	0.641286961814294
929	CNTNAP3	1	1	2.76954327054876	-0.65654487341093
930	MCM5	1	1	4.81498203702825	-0.883832953790297
931	ZNF503	2	1	-4.56457986406427	2.77633916594637
932	ZDBF2	3	1	-0.455520262042103	-0.624049786398282
933	F2RL1	3	1	-2.49019732050043	-1.36365700505125
934	GABPB1-AS1	2	1	-3.67869152597529	3.67279421546114
935	BMP7	1	1	3.70965609975714	-0.530552618125548
936	ATAD5	2	1	-3.67183508447748	1.94359075286044
937	MANSC1	3	1	1.00232444234747	-2.32700658581602
938	PDZRN3	3	1	0.186197410305919	-2.2365595176016
939	MAP7	3	1	-1.09376265577417	-2.45308590672361
940	ENOX1	2	1	-4.02080621294123	1.29849373557223
941	KAT2B	3	1	0.172569508632602	-0.729784402916303
942	CPNE8	1	1	4.57377253003973	2.07753454901827
943	ADD3	2	1	-1.66779579691034	2.86899887778414
944	SERINC2	3	1	-0.120189105192242	-2.96764934800016
945	TMCC1	3	1	-0.986792166749058	-2.79538334153043
946	GUCA1A	3	1	-2.51166691354853	-2.02458239338743
947	RPS18	2	1	-5.32439317278009	3.12844430663241
948	FGF2	1	1	3.05299792714971	-0.613322630444636
949	HIP1	1	1	4.42097912259954	1.70773612715853
950	LIFR	2	1	-2.83197941354853	1.77235066153658
951	FAM63B	2	1	-2.13553108743769	1.85307180144442
952	CTSZ	1	1	4.82413206525701	0.601301901122461
953	SMAD5-AS1	1	1	4.58815632291693	2.02649699904574
954	RHOBTB1	3	1	-0.379755427161275	-1.99779666207181
955	PP7080	3	1	-1.80608322195154	-0.880414687017073
956	KIAA0922	3	1	-2.64599718622309	-1.86865509293424
957	SLFN5	1	1	4.31775484510321	-3.05481899521696
958	KLF5	3	1	0.574619392832698	-2.16713608048307
959	MPPED2	2	1	-4.37225760988337	3.77152573325289
960	TNFRSF18	2	1	-3.89878763727289	3.97379671790255
961	RPL23	2	1	-2.32670368723017	1.75562607504977
962	ANKH	3	1	-1.48626853994471	-2.00584841511594
963	PIAS2	2	1	-3.10273470453363	1.43318044402255
964	UNC13C	2	1	-3.40017618707758	2.69579779364718
965	PREP	2	1	-3.81833304933649	1.30971812464846
966	COL4A1	1	1	3.02692661710638	1.05637168147219
967	NOS1	2	1	-4.07520713380915	1.7739533112253
968	SLC6A8	3	1	-1.87960471681696	-1.75525069973814
969	IFFO2	3	1	-1.34510221056086	-2.86479008934843
970	SELM	1	1	4.53900061078924	1.95212256171359
971	CFAP57	2	1	-4.20420684389216	2.07945167281283
972	GDF5	1	1	3.74107013173956	-3.27317965767728
973	SMS	1	1	2.71138296552557	-1.73390043518888
974	PAG1	1	1	3.02654967733282	2.49072753646029
975	MAOA	1	1	4.29205379911322	-2.83004201195585
976	FAM111A	2	1	-3.99424209169489	2.75941430785311
977	SCML1	2	1	-1.79178657106501	1.9717551396097
978	HCFC1R1	1	1	3.01250944562811	0.588581912299524
979	STEAP3	1	1	3.97975073285955	-2.32076204560148
980	NAV2	2	1	-3.32906498483759	0.661566965361962
981	PTPN21	3	1	-2.67189015916925	-1.55867487929212
982	JAZF1	2	1	-3.91453947595697	1.64651166655673
983	PRKCA	3	1	-0.215383057514249	-2.26355481884824
984	ARHGEF3	2	1	-3.9555684523974	3.6431168244089
985	SYNPR	2	1	-4.471465011159	2.04455768324984
986	UBE2QL1	2	1	-3.73738874963862	-0.367954440334906
987	PLEKHG4B	2	1	-3.75804080537897	1.32124006011141
988	JAKMIP2	2	1	-4.25660361818415	3.61494290091647
989	NBL1	1	1	3.52793131299871	2.38749372222079
990	DLK2	1	1	4.57551966138739	1.55618392684115
991	TEAD1	3	1	-0.477861513415395	-0.59632769219028
992	RP11-597D13.9	1	1	2.73333321042913	-0.29373884938108
993	LAMB1	2	1	-3.69654359392267	2.60336720206393
994	CD40	2	1	-1.88840975336176	3.75644051291598
995	PPP1R14B	3	1	-0.77765866092783	-3.87925041458951
996	CNTNAP3B	1	1	3.15470300146002	-0.771536394873729
997	ITGA2	3	1	-2.4844638305102	-1.38568002722608
998	ZADH2	3	1	-1.09868504575831	-1.2479639723097
999	SWAP70	1	1	3.33150563665289	0.193290524264703
1000	ELOVL6	2	1	-3.52036418489557	3.75842940070284
1001	ADGRG1	3	1	-1.17335726789576	-1.80366361878263
1002	NRIP1	2	1	-1.97291972211939	1.42885672309054
1003	LPAR3	2	1	-3.61712374261957	0.0875907466615535
1004	PRRG3	1	1	2.73620567747015	-1.23938465855466
1005	LRIG3	1	1	3.44697533079046	-0.793851196685901
1006	LRRTM1	1	1	2.70499811597723	2.42747651793612
1007	MRC2	3	1	-1.55252112917048	-0.834848709324469
1008	ADAMTS9-AS2	3	1	0.667783121546687	-1.10845721505033
1009	TCF7	2	1	-3.24250068239313	3.58021246649874
1010	FMR1	2	1	-2.91452135614496	2.17065655448092
1011	PPA1	3	1	-2.32270063928705	-3.270631916741
1012	SLC25A4	3	1	-1.07177676729303	-2.99046839020597
1013	CTSH	1	1	4.19219646879095	-0.997585840443244
1014	TIAM1	1	1	4.1841050190534	1.31642567374362
1015	TPI1	2	1	-4.00496878198725	-0.367587812164893
1016	C9orf9	1	1	3.87311373182196	0.521066300650964
1017	CKS1B	1	1	4.13686047025579	2.23170434691561
1018	IRS2	3	1	-2.37430991701227	-1.44384122631895
1019	BMPR2	3	1	-1.4403827386294	-0.45887627444612
1020	EXT2	1	1	2.35077200361151	-0.203964419582953
1021	TUFT1	3	1	-2.35549296907526	-1.20601565382825
1022	BMP2	2	1	-3.81917752794367	3.93932043769015
1023	SRGAP3	2	1	-2.58112301401239	2.30219756819857
1024	CPXM2	1	1	4.00635824628729	0.742204062720666
1025	SMCO4	1	1	4.0454274220075	0.444822423240075
1026	OSBP2	3	1	1.10279534288305	-1.71316409848081
1027	DHRS3	1	1	4.88708458372015	-0.406527735212912
1028	RGL3	2	1	-3.67471398882013	2.15836607672823
1029	HK1	3	1	-1.68816771082026	-1.61503095171796
1030	SPARC	1	1	2.956846575221	0.796321861525903
1031	LINC00511	2	1	-4.48726310304743	2.16098891951693
1032	EMP3	1	1	4.30731068082708	0.614816300650964
1033	TRPS1	1	1	3.42954073377508	-0.544035591105094
1034	EPB41L3	2	1	-4.35020865968805	2.27388631560458
1035	RP11-510C10.4	1	1	2.96550975271124	-0.928914107302298
1036	WDR93	2	1	-1.81097998193842	3.75907313086642
1037	SOBP	2	1	-2.89966191820246	2.04985176779879
1038	XPR1	2	1	-2.96484436563593	0.0104406998361446
1039	MICALL1	3	1	0.15083884724039	-2.01154804966794
1040	OPTN	2	1	-1.99979509882074	3.27855526663912
1041	EPHB6	2	1	-2.71161260179621	-0.524140112022033
1042	AK4	2	1	-3.35301436952692	-0.665073745804002
1043	NEBL	3	1	-2.02851452402216	-1.20097232601987
1044	DAPK3	3	1	-1.97662760786158	-2.93602026245939
1045	PFKFB4	2	1	-3.4075788455401	-0.497453369120231
1046	CCDC6	3	1	-0.419173647681294	-2.37444377682554
1047	GSTM3	2	1	-4.60123433641535	2.29546319701327
1048	DUSP14	1	1	4.36735353895086	-0.294205702761283
1049	PPP3CA	2	1	-3.47964896730524	1.18483304240359
1050	SMAD7	2	1	-1.95779611639124	0.123741559764276
1051	TJP2	2	1	-3.08586229852778	-0.262481875637641
1052	TINCR	1	1	4.16348371930975	-0.279165513733497
1053	CAPRIN2	3	1	-2.07876839212519	-1.40577388546812
1054	PLSCR1	1	1	4.79715643354315	-1.07648742936002
1055	RUNX1T1	1	1	2.54934344716925	0.545488469382653
1056	EFNA5	3	1	0.499429206332149	-2.24870074532377
1057	PPM1L	2	1	-2.21385254434687	-0.653320990422835
1058	RP11-553L6.5	2	1	-1.90701367429834	1.27458214022769
1059	TMEM255A	3	1	-2.58858503870112	-2.13414324066984
1060	FBLIM1	3	1	0.917942563971462	-2.47807074330198
1061	NCL	1	1	4.61713133283514	2.05760561682833
1062	PDLIM2	1	1	4.36129103132147	1.77307712294711
1063	SLC6A6	1	1	3.13979087301153	-0.483280993918052
1064	YEATS2	3	1	-2.16189779810053	-0.965208895424476
1065	KIAA0368	3	1	-0.546326031008778	-1.40053857109891
1066	RFK	1	1	3.29955659337896	-1.37900633356916
1067	PKP4	2	1	-1.77236904672724	2.86265336730135
1068	MED19	1	1	4.20008860059637	-0.304529018620124
1069	XRCC2	2	1	-3.1688596206103	2.59913026549471
1070	CHST2	1	1	3.95845184751409	0.294132225295434
1071	GCNT2	1	1	2.81606135793585	2.74202310301913
1072	ARID5B	3	1	-0.268223707595883	-1.60785556576597
1073	NHSL1	1	1	4.3176499409284	1.34841191031588
1074	PERP	3	1	-0.165646065989552	-1.5385751797949
1075	PRRX1	2	1	-2.643011470357	1.53935324408663
1076	BAHCC1	2	1	-2.8279262977038	2.39333569266451
1077	RAP1GDS1	3	1	0.143587972005786	-1.05650062106
1078	RACGAP1	2	1	-2.40665211252314	-0.303155161360373
1079	ATP1A1	1	1	3.33865437932867	-0.591094732204547
1080	AFAP1L2	3	1	-0.290940065899907	-0.417495138863196
1081	FTL	1	1	2.8077839417066	-1.70737684510099
1082	CENPC	2	1	-1.55859651140314	2.6306451485361
1083	RP11-798M19.6	2	1	-4.18637122682673	1.82260476805819
1084	PSD3	1	1	3.20409212537664	-0.803420014599433
1085	MCM6	2	1	-2.06263961366755	0.0928299353326656
1086	TSHZ1	3	1	-1.59132279924494	-0.882061891177764
1087	PREX1	2	1	-3.49251617960077	3.34771191336764
1088	B3GALT5	1	1	3.92924652524847	-3.24790347359525
1089	TNRC6A	2	1	-0.484082837620793	0.378714315673242
1090	CDC6	2	1	-2.99345721773249	2.83432018019808
1091	ST3GAL6	3	1	-1.95591272882563	-2.10929203770505
1092	IFITM3	2	1	-1.26422323755365	3.68328797080172
1093	LPP	2	1	-2.82539166978937	1.19960724570406
1094	SPRYD7	1	1	3.36310539670843	0.129723660727868
1095	CDK14	2	1	-2.66158022455317	2.07774268843783
1096	GABARAPL1	1	1	2.03086076208013	-1.44736219189512
1097	EXT1	3	1	0.178918714603366	-0.399649716833701
1098	ALDH3A2	1	1	4.6943179173078	-0.0746067240034245
1099	PDE4A	2	1	-3.05359496645075	2.05362235762728
1100	PKP1	1	1	2.98019442983526	-1.10320038340436
1101	HOMER3	1	1	3.42772565313238	-1.48367155335294
1102	COL5A1	1	1	3.58627949186224	0.273399703284631
1103	DLG2	2	1	-2.66467895082575	1.45507776000155
1104	MYSM1	2	1	-1.59414722494227	1.22347580649508
1105	C3orf58	2	1	-2.00965680650812	1.6392642185892
1106	PROS1	3	1	-1.99904002718073	-1.29048002503263
1107	SGCD	2	1	-1.19277264646631	3.69293581702364
1108	RUFY3	3	1	0.00389918588656357	-0.362400270918479
1109	RP11-554I8.2	1	1	4.01307115980047	-3.18965447686063
1110	ZNF730	2	1	-3.30940284303766	1.21267353751315
1111	TMEM45A	2	1	-4.54583158067804	2.58383881308688
1112	TMEM150C	1	1	4.26083431669134	-0.267058350065818
1113	PRKAA2	2	1	-3.03515162042719	1.25808274008883
1114	RAC2	1	1	2.6587520641889	2.59258496024264
1115	SSFA2	2	1	-1.41373350195032	0.83690833308352
1116	GSN	1	1	3.02012882657904	2.02826630332125
1117	PNPLA8	3	1	-1.31167270712	-1.37524307511198
1118	BCL2L11	1	1	3.43651233144659	-0.678382442252805
1119	GSTO1	1	1	4.58327446409124	-0.47665572903501
1120	BRAF	3	1	-0.842404027501164	-1.16796872756826
1121	PJA2	3	1	-0.894569118538914	-1.84168506405698
1122	CGNL1	2	1	-2.8204640345965	1.48375927664889
1123	SETD6	1	1	3.86244593091864	2.20453011252535
1124	PTPN11	2	1	-3.33980812601191	-0.00905341647016034
1125	FTH1	1	1	3.27926669546026	-1.68009877941953
1126	VPS8	3	1	-1.82991160921198	-0.884896196344962
1127	STXBP6	1	1	4.51232061811346	1.09556137778414
1128	IFI16	1	1	3.0900903744306	-0.440217755654921
1129	TBC1D4	1	1	4.35158691831488	-2.69744599602567
1130	ITGBL1	1	1	5.22756824918646	-0.246892787436118
1131	VAT1L	1	1	2.63590250440496	-0.210683531979194
1132	MYH9	3	1	-2.88302077821833	-2.23620415470945
1133	CDCA7	1	1	4.13098059125799	1.51482450225009
1134	RASGEF1B	3	1	-2.28345312646967	-1.29902977488386
1135	DNAJB11	3	1	-1.79613985590082	-2.9556003882681
1136	TNFAIP2	3	1	0.643113235911311	-1.28028482935773
1137	NCEH1	1	1	4.33210716672796	-1.94934893391477
1138	CDC45	2	1	-3.93093933633905	1.80798660971774
1139	MLLT11	2	1	-4.10318507722956	0.210965685626397
1140	NUCB2	3	1	-0.280135084906636	-1.5726664736067
1141	FHL1	3	1	-1.36102797559839	-3.81718648217069
1142	TLE3	1	1	3.06495724149603	-0.48464309416162
1143	RAPGEF5	1	1	4.06570301481146	1.11902498461855
1144	PPP1R14C	2	1	-1.18660320810419	3.66799914099825
1145	DNM3OS	1	1	2.46494565435308	0.348343484183679
1146	NCKAP5L	3	1	-0.12167226991993	-0.401556260803809
1147	WDR1	1	1	2.61432061620611	-1.54876042149412
1148	MIOS	2	1	-2.42859806589228	1.84037386634005
1149	MARCKS	3	1	0.625016788920345	-1.14963588855611
1150	STAC	2	1	-4.55045547060114	2.33180152632845
1151	GABRG3	2	1	-0.721219976464329	0.312248818656335
1152	CHST12	2	1	-2.0599602656756	3.20490323760165
1153	KCNJ5	3	1	0.350679646214427	-1.34916759274351
1154	MED21	1	1	3.1394604248609	-1.99283898613798
1155	ZFP30	2	1	-1.85204221777063	1.96096026160372
1156	MPC2	1	1	4.56141195722479	-0.797323070386519
1157	RP11-161M6.2	3	1	-1.93033160738092	-2.03346396229612
1158	MEGF10	2	1	-4.07530679277521	3.56261049964083
1159	ATP5E	1	1	3.69454322286505	0.420004598876367
1160	NOTCH2NL	1	1	5.1607633633222	1.50929033019198
1161	FMN1	2	1	-2.22613014749628	-0.63387529916512
1162	SUSD6	2	1	-2.21311320833307	3.06668984152926
1163	NET1	3	1	-0.350634743491231	-1.00644469998228
1164	ROBO1	2	1	-3.59323682359797	1.2428253815378
1165	MXD4	3	1	0.7453860444631	-2.8909612967764
1166	MIR181A1HG	2	1	-3.30326261095148	3.18350517012728
1167	FAM20C	3	1	0.548112492045345	-1.14565957329618
1168	PITX2	1	1	4.10774956174749	0.886723987838159
1169	FGFR1	2	1	-3.02713622621637	2.15983545043124
1170	AGAP1	2	1	-3.76000752023798	0.702267997046838
1171	SLC25A5	1	1	4.37579212613958	0.053155116816888
1172	MMGT1	3	1	0.131977627953471	-2.17445529244291
1173	CTPS1	2	1	-2.94802512697321	2.98237954833163
1174	SERINC5	2	1	-3.67388596109491	2.04764281966342
1175	TOPORS-AS1	3	1	-0.0942387814019305	-1.51878846428739
1176	GPC4	1	1	4.41659508176702	2.18394552924288
1177	HMGA1	1	1	2.69534621663946	-1.83623243115293
1178	RPS4X	2	1	-5.36847724489313	3.11527477957858
1179	FZD9	1	1	2.89060054250616	-1.17904675743925
1180	PLP1	1	1	4.3642693562116	-3.11748040459501
1181	ADRA1A	3	1	-1.83618309072596	-3.10626781723844
1182	RYR3	1	1	3.04889688917059	0.461248628875146
1183	APLP1	2	1	-3.10176529459101	3.05068885543002
1184	CAMSAP2	2	1	-2.93948187402826	1.50620614745272
1185	SYNE2	3	1	-0.618568201581059	-0.594953879634013
1186	LITAF	1	1	2.61715541311163	-1.62043649695264
1187	FBLN5	1	1	3.95883331724066	-3.20119202874052
1188	MEIS1	1	1	3.69189892240423	-0.67404777967753
1189	ARL5B	2	1	-1.03239693216425	0.675174705764184
1190	GHR	2	1	-1.67551281026941	3.09881316878451
1191	BEST3	2	1	-4.455924411336	2.27335011222018
1192	PXN	3	1	-0.687992413559972	-1.30781800291883
1193	NCOA3	1	1	5.11895285077948	1.52687560774935
1194	CCAR1	2	1	-1.20301475099665	1.71595250823153
1195	PTGR1	1	1	4.50360737272161	-1.1631820871626
1196	ARID3A	2	1	-0.500277777234135	0.154248945495019
1197	NCK2	1	1	2.65985236593145	-1.36679197094785
1198	MALL	1	1	4.22468862958807	-0.245729781607261
1199	TRPM7	2	1	-1.82124175600153	1.15604995944155
1200	MAP3K2	1	1	4.56512890287298	1.23669802405489
1201	QPCT	3	1	-0.0675769625548703	-3.05858815453397
1202	TET2	2	1	-2.30877365640741	1.26833020903719
1203	LEPR	1	1	4.25580511518377	1.55928026892794
1204	PIK3IP1	2	1	-3.72826780847651	0.188189081927667
1205	SNCAIP	2	1	-3.01557864717585	-0.310843713501563
1206	PDLIM5	3	1	-1.92134298853022	-0.804480023602118
1207	CLCF1	1	1	4.34103737302679	-0.799308963039985
1208	RPS27L	3	1	-1.2115715938006	-2.62201703331815
1209	TMEM97	2	1	-1.12118281892878	3.42719589926852
1210	EXOC5	2	1	-3.34843315652948	0.328200094481836
1211	PELI2	2	1	-2.70794906190973	1.37088834502352
1212	RBPMS	1	1	3.92824540563482	-3.18627990029203
1213	RHBDL1	3	1	-1.30458941034418	-3.46029914162504
1214	LUZP2	2	1	-4.07654895357233	2.94739448287142
1215	TCEB3-AS1	2	1	-1.23742439321619	3.22924410559786
1216	EIF3H	1	1	4.56521521039862	-0.664660526359548
1217	FSTL3	1	1	4.23773012586492	-0.296535529116263
1218	TRIM2	3	1	-0.861479957619725	-1.19964761278974
1219	PRDX3	2	1	-1.22280075124842	3.66031920172823
1220	MTF2	2	1	-3.60369529298884	3.13407289244784
1221	SGK3	2	1	-3.07103123239618	2.69575463988436
1222	AJUBA	2	1	-1.97751106790644	1.78711878516329
1223	ORC6	2	1	-3.38601507715326	3.20740186431063
1224	SMAP1	1	1	4.39756594129461	0.743933431884179
1225	EMP2	1	1	4.94775257535833	0.300845258017907
1226	CLIC4	3	1	-0.116392229715405	-2.48725486538755
1227	ARAP2	1	1	2.61872015424627	-0.524904645899405
1228	IGSF9	3	1	-1.39375164083582	-3.32501114151823
1229	CMIP	3	1	-0.115461488286076	-0.791684888223281
1230	PBX3	1	1	3.89375029035467	2.03519188620699
1231	AGPAT5	2	1	-3.81505002550226	1.33277904250277
1232	CAV2	1	1	2.56942592092413	-1.31838632367002
1233	CAP1	3	1	-0.0605354952011687	-2.84051621697294
1234	TMEM132D	2	1	-3.38837232164484	-0.577403813520541
1235	RPS20	2	1	-2.24301089815241	1.73455511786593
1236	LRRFIP1	3	1	-0.327822615424214	-1.23983848831998
1237	TMEM237	1	1	2.90767178960699	0.813268773337732
1238	DLX1	1	1	2.45505032964605	0.522114269515405
1239	SPTSSB	2	1	-3.72721542886835	1.50815927245272
1240	FZD10	1	1	4.79315004773992	0.7516395971979
1241	ZNF804A	2	1	-3.33903111986261	3.15993153311862
1242	CAMK1D	1	1	4.75264225431341	1.82730280615939
1243	CD9	1	1	4.26089392133612	-0.265582628468146
1244	ADGRB1	2	1	-2.45182170442682	-0.341673858383765
1245	PHC1	2	1	-2.10673512987238	1.31186174609316
1246	CDT1	2	1	-4.28876723817926	3.22855936743868
1247	EML4	3	1	-1.47349550298792	-1.88322592518674
1248	FOXO3	3	1	-0.370270569840489	-0.827856399038901
1249	CALM3	1	1	4.34716425367254	-0.415559865454306
1250	MND1	2	1	-2.96266212038141	2.92611252524508
1251	HELZ	2	1	-1.6090337233935	1.54266750075472
1252	TSPAN18	1	1	4.21025476880926	0.33661126353396
1253	GCSH	1	1	4.66091928907293	-0.501171462157836
1254	PABPC4	3	1	-1.10148396066767	-1.50626505158292
1255	EEF1A1	3	1	-2.40273894838434	-3.08341611168729
1256	ABRACL	3	1	-0.76293881706339	-3.8519753291403
1257	XYLT1	2	1	-2.43717708162409	-0.512943915942778
1258	SDC3	3	1	1.68454418607611	-2.09188366673337
1259	PHF20L1	2	1	-0.590758164444981	0.170486860057244
1260	SEMA3F	3	1	1.10784695573706	-1.60179830334531
1261	CXXC4	2	1	-1.36162533334833	3.67438875891818
1262	MT-CO1	2	1	-1.15780927709681	2.13442885138644
1263	HSD17B14	3	1	-1.53613616994959	-2.5051130130087
1264	IDH3A	1	1	3.77196274228949	-1.13611871741163
1265	PAPD5	2	1	-2.20612587503534	1.90514432646884
1266	HIST1H1E	2	1	-0.673084993878422	3.31553279616488
1267	NBPF19	1	1	5.17658768125433	1.46870505072726
1268	ALMS1	2	1	-2.38282408289057	0.877824775954614
1269	APCDD1L	3	1	0.438897053679408	-0.603409439245334
1270	CTD-2165H16.4	1	1	5.15333328672308	1.69773852088107
1271	SLC9A3R1	1	1	2.47851930089849	-1.56983048460828
1272	COL4A2	1	1	3.49763856359381	1.92204558112277
1273	TAOK1	3	1	-0.0246038409267051	-0.688726101921966
1274	FYN	3	1	-2.87927283815485	-2.39672220490324
1275	FMNL2	1	1	4.54323492475408	2.18212591864718
1276	DGKA	1	1	3.24792132802862	-0.475309677342048
1277	BAZ2A	2	1	-0.669046600380955	0.587142579337487
1278	SNHG23	3	1	-2.7881645160113	-1.56390143177854
1279	SMAD9	2	1	-3.45736708215815	1.53587090232028
1280	FAM35A	2	1	-1.84468712381464	1.79135548331393
1281	PHIP	2	1	-0.627225120583592	0.522229425689111
1282	WWTR1	2	1	-3.67753972581965	3.55522858359469
1283	UNC5B	2	1	-3.01790942720514	-0.0755013897215031
1284	ABLIM1	2	1	-2.78112043909174	1.33625065543307
1285	PDPK1	3	1	-0.921976764718114	-1.06984461090909
1286	RPL12	2	1	-5.39472665361506	3.07864343382967
1287	CERK	2	1	-3.80913915208918	1.40281879164828
1288	RP11-392O17.2	2	1	-1.27171399168116	2.43171130873812
1289	ZFYVE16	2	1	-3.7937032180224	2.08359133460177
1290	FAM3C	1	1	3.75874767728704	0.443522565146814
1291	RGMB	1	1	4.15986357160467	1.65112745024813
1292	INADL	2	1	-2.33068623117548	1.49030267455233
1293	SPECC1L	2	1	-3.28474034837824	0.70458423354281
1294	MAGI1	3	1	-2.14399661592585	-1.22681165478574
1295	LNX2	3	1	-0.512251813927708	-2.10758806012022
1296	SLC39A10	2	1	-2.04551543764216	0.153309695502649
1297	IL6ST	2	1	-2.00766160062891	1.30837666251315
1298	MFGE8	2	1	-3.43855227998835	-0.469440914610495
1299	TET1	2	1	-3.27141131929499	0.809078566810022
1300	ZMYND8	2	1	-1.69514395765406	2.80319606520785
1301	TANC2	2	1	-0.585905750313817	0.460500352164636
1302	SPPL2A	3	1	-1.01393558553797	-0.954196818092933
1303	MCU	1	1	4.16551361509222	1.25005590178622
1304	CD47	2	1	-1.76197447351557	3.16567289092196
1305	MIB1	2	1	-2.1724738078509	1.35040199019564
1306	NFE2L1	3	1	0.582809011420192	-1.05221647761213
1307	CAPG	1	1	3.36027489133734	-1.6961782052313
1308	POLR2L	1	1	4.61601744123358	-0.539245985368361
1309	PHLDA3	1	1	4.58024845548529	-0.335107095459571
1310	CDKN1B	3	1	-1.63546230367762	-1.36545366785871
1311	CFL2	3	1	-1.37475623659235	-2.85462821266996
1312	SDK2	3	1	-0.4379775422011	-0.213801093319526
1313	ROGDI	1	1	3.1325377029981	-1.30011529467451
1314	TIFA	1	1	4.61402235456366	2.09085714079989
1315	BCKDHB	2	1	-0.847339232483922	0.325901143332849
1316	MKLN1	2	1	-1.73629953435999	1.4560879395212
1317	VPS13B	2	1	-1.02429552845102	0.867647282859216
1318	C9orf16	3	1	0.888122360190334	-2.86332286141263
1319	FAM160A1	2	1	-3.03549708894831	2.70622050025118
1320	FAM208A	2	1	-1.24738969377619	1.04726266123904
1321	JAM3	1	1	3.36179910131353	1.84327971198214
1322	IGF1R	2	1	-2.33658113054377	1.22450768210543
1323	BZW2	1	1	3.26120005079168	1.6152733490671
1324	HSD17B2	1	1	4.46071348615545	-1.40319181225645
1325	HYKK	2	1	-1.14576603941065	3.5549238846506
1326	RP11-582J16.4	2	1	-3.04493703416925	0.157392732879052
1327	SPEN	2	1	-1.67086484006983	1.67947708823336
1328	LYN	3	1	-1.37869526914698	-2.64199031136381
1329	METTL1	2	1	-3.11415972284418	3.59791409232272
1330	OSBPL10	2	1	-2.61436237863642	-0.0884847714697026
1331	RPS26	2	1	-2.23848356775385	1.75106298186434
1332	SNAP91	3	1	-1.34316529802424	-1.24930829546796
1333	GPR63	2	1	-2.32242955736261	1.9809275791849
1334	ANK3	2	1	-3.90380253366571	2.33991157271517
1335	ARG2	3	1	-1.02582408956629	-3.76836527130949
1336	MCM7	2	1	-1.86471726469141	3.1896256134714
1337	MID1	2	1	-1.79067709020716	2.05273877837313
1338	MRPS36	1	1	3.3439327282514	-1.63539255402433
1339	ZFP3	1	1	4.24672041364569	1.26216053225649
1340	GTF3C1	3	1	-0.119396609285889	-0.177466817120185
1341	ARMCX5	2	1	-1.44414498380762	3.43789850928439
1342	HERC1	2	1	-0.466962088862477	0.368264071723352
1343	MON2	2	1	-2.22240819505793	1.37171041228426
1344	MTSS1L	3	1	0.473025481184902	-0.785034805456271
1345	ALDOC	2	1	-3.85578646234613	-0.217585660437217
1346	AMOTL1	2	1	-2.86529626421076	1.48895322539462
1347	TMPRSS13	3	1	0.500868539294185	-0.842744924048056
1348	RORA	2	1	-2.00450875333887	1.29050111033572
1349	ECI2	3	1	-2.58423103860956	-1.93841994545804
1350	YWHAZ	3	1	0.1887214583959	-2.36126936219083
1351	MKL2	2	1	-1.05953206590754	0.756971351882348
1352	VIPR2	1	1	3.25044689603704	1.08155643202914
1353	NAB1	2	1	-1.85401155523401	3.26291476943148
1354	PLAU	1	1	4.07973394819158	-0.101957924584021
1355	RNF150	1	1	5.10146151014227	-0.719880591997971
1356	TMEM181	2	1	-0.529098858157216	0.313034884711633
1357	IRF2BPL	1	1	5.18893394895452	-0.449890948752036
1358	C1QTNF4	1	1	3.71493897863287	2.39210187651766
1359	GCC2	2	1	-1.8602235513125	1.92321144797457
1360	CHPT1	1	1	3.93028269239325	0.900696270247827
1361	ZFHX3	2	1	-1.15096284917933	1.00231146075381
1362	RIF1	2	1	-2.04209723047358	2.52142917372836
1363	SLBP	1	1	2.59662948079962	-1.47524429104673
1364	FAM102A	1	1	4.4819303555097	0.946150176307092
1365	PRRT1	2	1	-1.82712366155726	3.63213907935275
1366	MED13	2	1	-1.00400837234598	0.677538387557397
1367	RALGAPB	3	1	-0.442624618331013	-0.210862703541388
1368	MMP24-AS1	3	1	-0.220393349448262	-1.56323350212919
1369	SGF29	1	1	2.67599115796942	2.45389687277926
1370	PIK3C2A	3	1	-1.79650487474543	-0.79840486488687
1371	PUS7L	2	1	-1.81291093401056	3.23247324683321
1372	FOXP4	1	1	5.0987196964826	-0.248155094603171
1373	ZNF385C	2	1	-1.0154234962855	3.64074360587252
1374	SAMD4A	3	1	-3.17342462114435	-1.27630544445859
1375	ZNF761	3	1	-1.45234252981287	-1.87603772423612
1376	GRB2	3	1	0.791088621100368	-1.48132658741819
1377	MSH6	2	1	-1.63805665544611	2.75727903105868
1378	CCNT1	2	1	-1.54608144334894	1.56100260474337
1379	IGFBP2	2	1	-4.29138650468927	1.65296208121432
1380	FAM110C	1	1	2.2650650543775	-1.34953511498319
1381	RP1-151F17.2	3	1	-2.03296722940546	-2.32483733437406
1382	RPS3	2	1	-5.23265113405329	3.18733631827487
1383	AC013461.1	2	1	-2.35031523279291	1.82760750510348
1384	SGMS1	2	1	-1.80232324174982	2.96758114554537
1385	RNF19A	3	1	-1.84740306905848	-1.30977565787183
1386	DDI2	3	1	-1.64072396329981	-1.66248304388868
1387	GOLGA8A	2	1	-3.2245122390185	2.22022663809908
1388	SLTM	2	1	-1.37092306188685	2.53957354285372
1389	KIF1B	3	1	0.20702550836462	-0.605190545240512
1390	ASCL4	2	1	-3.95403494409662	3.21188747145785
1391	PSIP1	2	1	-1.41613735727411	3.44180475928439
1392	FAM222B	2	1	-2.06639661363703	-0.584915064195266
1393	FAM114A2	2	1	-3.42772998384577	2.96766673781527
1394	AKAP11	3	1	-0.437336166420994	-0.682646591136327
1395	IL6	2	1	-1.94695319704157	-0.28461141131269
1396	C7orf72	3	1	-2.05560483507258	-2.94310725472318
1397	CTD-2521M24.6	3	1	-2.81613363794428	-1.67776942990171
