# Supplementary material for: Spatiotemporal cell landscape of human embryonic tooth development
Source: Cell Prolif. 2024 Jun 12;57(9):e13653. doi: 10.1111/cpr.13653 (PMC11503248; doi:10.1111/cpr.13653)
Supplement: Supplementary file 4 — Table S4. Gene modules of ameloblast branch calculated by monocle3. [file CPR-57-e13653-s006.csv]

	id	module	supermodule	dim_1	dim_2
1	COL3A1	4	3	2.45403238486569	-5.38040752612558
2	TAGLN	1	1	-4.13279656220157	1.69602041042837
3	CYP26A1	2	1	-4.66391066361148	-4.45242853366342
4	NFKBIA	1	1	3.58545466613095	3.93382720745596
5	HLA-B	2	1	-5.72939328003604	-3.77125187121836
6	TXNIP	1	1	2.58556386184018	3.97336463726553
7	ANGPTL7	1	1	-0.158927834517546	4.85280589855704
8	COL1A1	4	3	2.06610830973905	-5.93611164294687
9	COL1A2	4	3	2.36267038535397	-5.48684663974253
10	VIM	1	1	0.122435533516817	2.25616721905264
11	PTN	2	1	-4.370199001319	-1.51511998378244
12	KRT17	1	1	-2.32950500298221	2.544894740949
13	KRT222	1	1	0.106170945876055	4.90075521267447
14	LINC01133	1	1	-1.70004729080874	5.16527681149038
15	SHH	2	1	-5.54728392410953	-3.6247224351069
16	SERPINF1	2	1	-5.24258784104068	-3.46538157664743
17	HLA-C	2	1	-5.41606358338077	-4.43390627109018
18	SP6	2	1	-5.64433554459292	-3.47683472835031
19	CD24	1	1	-3.59717062760074	2.05973439014944
20	NUDT4	2	1	-5.4594414596625	-3.40130706035105
21	ALCAM	1	1	1.57683333110135	3.15610151089224
22	S100A6	1	1	-0.659573710448332	2.85894684589895
23	PCOLCE	4	3	1.71755655955594	-5.65043564044443
24	ASCL5	2	1	-4.99927214432437	-4.55743427478281
25	MAF	1	1	-1.83732394028384	2.32014970577749
26	TMEM9	2	1	-4.71035507965762	-4.40249247752634
27	CCDC186	2	1	-4.46402910996158	-3.88456959926096
28	SCUBE3	1	1	-3.03622964668948	1.5510530928472
29	SLC20A2	2	1	-5.16589335251529	-2.03451509677378
30	KREMEN2	2	1	-4.97750643540103	-5.62369795047251
31	TAGLN2	1	1	-2.26378802109439	2.72834639347586
32	TMSB4X	2	1	-6.70407131958682	-1.24848557912317
33	WNT10A	1	1	3.76170345496457	3.7899606684545
34	FXYD3	1	1	0.115128540509157	3.67217569149527
35	GALNT1	2	1	-5.36267689514834	-2.25860161982981
36	NUPR1	1	1	-0.579623973853178	3.17301659382376
37	HYMAI	3	2	12.6062953109674	-2.73979397021738
38	GNB2L1	2	1	-4.02856806565005	-0.775080031683119
39	RPS2	2	1	-6.76990155029971	-1.30582661830393
40	RPS8	2	1	-6.75373200226504	-1.31275965177027
41	RPLP1	1	1	1.26700743388455	4.41311626232657
42	RPS3	2	1	-6.77384880829532	-1.38797570668665
43	PITX1	1	1	-1.15558162975986	2.68161778248343
44	MXRA5	2	1	-3.3602269058295	-3.78732605182138
45	S100A11	1	1	-1.78363159943301	2.90588931835684
46	AKAP12	4	3	1.86452754687589	-5.97676153384653
47	KRT15	1	1	1.72771140288632	4.7325180033544
48	PVRL4	1	1	0.542460558079891	3.36480836666617
49	RPL10	2	1	-6.83995989609439	-1.36397714816538
50	LTB	2	1	-4.93682078171451	-5.65246124469248
51	CDKN1C	1	1	0.294430100434236	3.94358472622427
52	FBLN1	1	1	-1.18261722374637	2.66188578403982
53	CD9	1	1	1.32226481389325	3.83582858837637
54	FOSB	3	2	13.2093979949884	-2.82756848536936
55	CPE	1	1	2.26467415046018	4.08084420956167
56	IGFBP5	1	1	2.50745757769864	3.59431009090933
57	WNT10B	2	1	-4.97140864182193	-5.60049505435434
58	TMSB10	1	1	-4.00325039673526	2.0208411673406
59	LPL	1	1	-1.6539907817908	5.18932609356436
60	KRT7	1	1	-2.21460202980716	2.72350101269278
61	CRABP2	1	1	-0.160885072238035	3.04339532650503
62	KIF5C	2	1	-5.53420189667422	-2.96225424014536
63	RPS4X	2	1	-6.7751586799689	-1.29862560235468
64	IL17RD	2	1	-5.55594853211123	-3.33304352961984
65	KIAA0101	2	1	-3.67299345780093	-1.23303528033701
66	ITM2C	2	1	-5.43031481552798	-3.48642487727609
67	ZNF704	2	1	-5.15403155136783	-2.95891971789804
68	FTH1	1	1	-0.199157810694761	2.70370344913992
69	MSX1	4	3	2.00680681418698	-5.43404836856333
70	KRT5	1	1	-3.57919863510806	1.680716798673
71	CRABP1	1	1	2.71375390242856	2.17733340061697
72	MALAT1	2	1	-2.87613395500857	-3.1904408475062
73	CXADR	1	1	-1.36159209061343	2.46740131176504
74	TUBA1A	1	1	-2.10750774193484	2.78393964565787
75	LUM	4	3	2.23970838736814	-5.49976463519541
76	ALPL	1	1	-2.33051542092044	1.8857961157659
77	DBI	1	1	0.166992717497759	3.96193294323477
78	RPS18	2	1	-6.81628063965518	-1.36781425677744
79	RPS26	2	1	-4.01613262940127	-0.737382027288349
80	TNFRSF19	1	1	-2.71844056893069	2.07245521343741
81	VCAN	4	3	0.787226104252748	-5.13223476611582
82	ANXA1	1	1	-4.03626993942935	1.69769267834219
83	TANGO6	2	1	-5.18631008911807	-4.8578140278956
84	RACK1	3	2	14.1144816512994	-3.47363586627451
85	SULF1	2	1	-4.23344019699771	-3.21314211093393
86	TM4SF1	1	1	0.162992977612428	2.89917568958792
87	GPC3	1	1	-0.378050005919523	2.65086059368643
88	NGFR	2	1	-5.17631319809634	-4.4329454442164
89	MYL6	1	1	-3.22880033302981	2.34678463734183
90	POSTN	1	1	2.68836208533566	3.79899291790518
91	SELENOP	3	2	14.0517289276056	-3.03201050960031
92	SOSTDC1	1	1	1.68583723258298	3.82967738903555
93	AQP3	1	1	-0.0772729878493025	3.60795192516836
94	SNHG5	3	2	13.7611767883233	-3.19911427699533
95	FRZB	1	1	2.71578952025693	2.29349093235525
96	SLC2A3	2	1	-4.72259835053165	-0.681879537264267
97	PCP4	1	1	-2.07241658020694	2.67138986385855
98	NPPC	1	1	2.63610144805234	2.89264707363638
99	DST	1	1	-4.00553396988589	1.01728586948904
100	GBP2	1	1	-2.65090659905154	2.71291332043204
101	RHOB	1	1	0.931072824709825	4.26175718105826
102	NR2F2	1	1	2.34914787959378	3.42222003735098
103	KRT8	1	1	-2.04818967629153	2.73631171978506
104	ANXA2	1	1	-0.0895284180708601	2.66339592731985
105	EHF	1	1	-0.235464609152861	5.01157407558951
106	TMEM2	2	1	-4.34300545502383	-3.47671599589792
107	PWWP2A	2	1	-4.9455745582648	-4.35956878863779
108	GNG4	2	1	-4.57138947296817	-4.40428228579965
109	ACTB	1	1	-4.39156893540103	1.44088988102469
110	PCOLCE2	2	1	-5.60356739807803	-2.60067327224222
111	COL5A2	2	1	-5.1105382804938	-1.67972214423624
112	GAPDH	1	1	-4.42121485520083	1.29112057484183
113	COLEC12	2	1	-4.16211870957095	-3.8325409432551
114	DCN	4	3	2.00311108779233	-5.54524917804209
115	ZFP36L1	2	1	-5.09954050827701	-2.54153616630045
116	LGALS1	1	1	0.0223926837376879	2.34676508701834
117	PDGFRA	1	1	-0.029460824019499	4.49189595974478
118	SMOC2	4	3	1.90681263160031	-5.67985172473398
119	CPED1	4	3	1.60988613318723	-5.67618818484751
120	DYNLL1	1	1	-0.0529923801489546	2.44312410152945
121	DSC2	1	1	-1.947431838996	2.2075951556066
122	PCP4L1	1	1	0.254164719098024	4.52761392391714
123	KRT19	1	1	1.43989118289273	4.77057819164786
124	HIST1H2AC	2	1	-3.31447056580264	-3.64526744090524
125	UBC	1	1	0.0854286785058306	2.77914409435782
126	SH3BGRL3	1	1	-1.96704224396426	2.78574399746451
127	LMO4	1	1	2.09683510016721	3.63854102886709
128	RPL13A	2	1	-4.11434439469058	-0.814256652226122
129	CLDN1	2	1	-4.78357676315982	-0.708020145972641
130	SNHG29	3	2	14.216820442193	-3.56475587092844
131	TNFSF10	1	1	0.0281196470193193	4.95502071178946
132	GPX2	2	1	-4.96138171005923	-5.66429300509897
133	TACSTD2	1	1	-1.97994617272098	4.79114894665274
134	EEF1A1	1	1	-4.45892599869449	1.33597187794241
135	BCAT1	2	1	-5.4238722686835	-3.93868203364816
136	ID3	2	1	-5.41201332855899	-1.88399167262522
137	S100A14	1	1	-0.00286326456744213	3.39977578915152
138	ID4	1	1	-4.15728262711246	1.29559914864096
139	FREM2	2	1	-4.629072463996	-1.68558724128214
140	BAMBI	2	1	-5.09732130814273	-1.39595009290186
141	OLFML1	4	3	1.44042953204434	-5.49848146640268
142	LGALS3	1	1	-0.403697765357084	2.65768484867605
143	CXCL14	1	1	2.20645400237363	4.38942222393545
144	CD44	2	1	-5.28771618653018	-3.87536926471201
145	EEF1G	3	2	14.1073424453668	-3.44140548907724
146	GADD45G	1	1	-2.30939153481204	2.28482751644644
147	TNFRSF4	2	1	-4.96718720246036	-5.63226289950815
148	RPL12	2	1	-6.76952103424747	-1.29840804540125
149	EGLN3	1	1	1.96815701674741	3.51592998302969
150	ACTG2	1	1	1.02478446912091	2.35061650074515
151	KIAA1524	1	1	1.58719309520047	2.95091299809012
152	FTL	1	1	-0.490022695548124	2.72353057659659
153	MEG3	2	1	-4.64743069458682	-0.394163235058458
154	ITGAV	2	1	-4.29953984070498	-3.70218677722421
155	EPHA4	2	1	-5.11396101761539	-3.32450313769785
156	CALML3	1	1	0.0730009014539049	4.65365009106192
157	MACC1	1	1	-3.7866971855231	1.99753551281485
158	SATB1	2	1	-4.6446769599982	-3.13096661769357
159	HSPB1	1	1	1.07270070266049	3.44718913830313
160	FAM111B	1	1	-4.09285954285342	1.50605540073904
161	ECEL1	1	1	-3.72077778626163	1.10368482864889
162	SEPP1	1	1	1.54292746733945	4.77480821407828
163	PERP	1	1	-2.8503003482886	1.67704109943899
164	SPRY1	2	1	-5.06144980240542	-4.39342518054453
165	PRSS53	3	2	13.0695578689508	-2.96814747058359
166	DIAPH1	2	1	-5.78851631928165	-3.60435600482431
167	SRPK1	2	1	-5.07769421387393	-3.53454060756174
168	WIF1	2	1	-5.02234295654971	-4.46317501269785
169	RP11-49P4.7	4	3	1.39012148331922	-5.58129139148203
170	SAT1	1	1	1.62235423278134	4.77254085339102
171	RELB	1	1	3.75953313063901	3.80114631451163
172	EZR	1	1	0.126556926482134	3.25513057507071
173	FGF9	2	1	-5.73781422424991	-3.87325163089243
174	IGFBP2	2	1	-5.08660486984927	-1.29856456719843
175	MYO16	2	1	-5.14140251923282	-3.50709505282846
176	PHKG1	4	3	2.17737706851285	-5.85559101306406
177	SNHG14	3	2	12.745418273919	-2.75152964793649
178	SESN3	1	1	0.450745330267362	3.7617133120397
179	RPS20	2	1	-4.00542477417666	-0.704177211006554
180	TCF4	2	1	-4.95526627350528	-3.06273408137766
181	EPCAM	1	1	-0.397118187434263	3.05240993298086
182	CCND1	2	1	-5.29957226563174	-2.77286644183603
183	TPM4	1	1	-3.07822445679385	2.23689226902518
184	CKB	1	1	-0.76228050041873	2.8049786547521
185	JUNB	1	1	3.22489353369992	4.25378064907583
186	ID1	2	1	-3.1617279415198	-3.70121188365427
187	HCG22	2	1	-4.84367874909122	-4.60326738559213
188	TBX3	4	3	1.03232195328992	-5.25479192935434
189	RPL17	3	2	14.2873189086847	-3.61621899806467
190	DKK2	4	3	1.49804052066129	-5.58749122821298
191	DSP	1	1	-2.96422032166202	1.18924085892233
192	FCGR2A	1	1	-0.73137286949832	5.01914243496451
193	MT-CO1	2	1	-2.78845266152103	-3.19445605479685
194	GBP1	1	1	-3.94251850891788	1.83758597172293
195	RPS11	2	1	-4.15314797211368	-0.830449982514055
196	B2M	1	1	3.04840847205441	3.7256820658544
197	VWDE	2	1	-5.21714810181338	-2.03644533359018
198	SPOCK3	2	1	-5.45620182800967	-3.19210906230417
199	POMC	2	1	-5.21004465866763	-4.75307245456186
200	MFAP4	4	3	2.07342907141965	-5.94099588595835
201	ATP6V0D2	1	1	-1.61971620369632	5.1068699816564
202	RARRES2	1	1	-4.23745278168399	1.02943103111777
203	PCLO	2	1	-5.03669480133731	-3.02147026263681
204	PDLIM1	1	1	-2.63552812386233	2.68185810841116
205	FOS	1	1	3.25367518615048	4.31776790417227
206	PRSS23	4	3	1.89897938918393	-6.03346080981699
207	ABI3BP	2	1	-5.04798630524356	-5.53182478152719
208	AMELX	2	1	-5.01984671402652	-3.7799331685206
209	S100A2	1	1	1.12976893138211	4.39072923458609
210	JAG1	2	1	-5.11498097229678	-2.78019519053903
211	SH3BP5	1	1	-1.88282183457095	5.00896243847403
212	FAM69C	2	1	-5.12555626679141	-3.43472738467661
213	SCPEP1	1	1	-1.80432490158755	2.74734191692862
214	MAPK14	2	1	-4.56671026993472	-3.78957624637094
215	ATP5E	1	1	1.21695502948087	3.22305683887991
216	MT-ND3	2	1	-2.96495488930423	-3.35505361758676
217	MIF	3	2	14.7281577224664	-3.45513363086191
218	RIMS2	2	1	-3.73053768921573	-3.67479129039255
219	DLK1	1	1	-4.08845738220889	2.02966432369742
220	SCEL	1	1	-0.552208459860869	5.00933389462027
221	FOXP1	1	1	1.64636119555753	2.66419343746695
222	KRT14	1	1	2.92564531516355	3.49862174786123
223	NME2	3	2	14.4283463592462	-3.46582741939035
224	RPL23	2	1	-4.16673163223941	-0.847221597065599
225	YWHAZ	1	1	-2.65459827233035	2.09371571339163
226	TGFBI	1	1	0.935131602995806	3.97385339535269
227	KCNQ1OT1	1	1	-2.96644762802798	1.04774741924795
228	HLA-A	2	1	-5.154463088996	-4.66496892177072
229	KLK11	1	1	0.33418650280755	4.85147361553702
230	MSX2	1	1	2.77353688430112	3.53553848064932
231	COL25A1	2	1	-5.49580458450992	-4.08116812907663
232	TOMM6	3	2	14.1075732345514	-3.27931876384226
233	CALD1	1	1	-4.41965607453067	0.463013575444548
234	S100A10	1	1	-4.07075814057071	1.5626337984899
235	CA9	1	1	-1.9830980663367	5.14052276409659
236	JUN	1	1	0.217492573969774	2.80256657398733
237	ACTA2	1	1	-4.3768284683295	1.53830079830679
238	ATP5MC3	3	2	14.5224167938165	-3.52770562373606
239	HLA-DRA	1	1	-0.092466629035063	3.52181844509634
240	SPC25	2	1	-4.11629990387637	-1.17837755285707
241	CLU	1	1	2.51737829398435	3.85926608837637
242	CLDN7	1	1	-2.52872899819095	2.36294107235464
243	HOPX	1	1	2.48851140689176	2.8013234595159
244	SEMA3A	2	1	-5.43985346604068	-3.28977055751291
245	FMO2	1	1	-1.76122931290347	5.27251033581289
246	COL17A1	1	1	2.77765771102231	3.37962846554312
247	SLC25A33	1	1	0.678801559918337	4.7252839068273
248	CHL1	1	1	0.999971949570589	4.85335712231192
249	IL32	2	1	-4.98529747772891	-5.63930387698618
250	MYH11	2	1	-4.90124110031802	-4.40122552119699
251	IER2	1	1	3.30892487716001	4.27428750790152
252	FILIP1L	1	1	0.726874926202707	3.11719493664297
253	LMNA	1	1	-0.499111330992766	2.66820363796744
254	CTTNBP2	1	1	0.997815691941194	3.68404989040884
255	DDIT4	1	1	0.85643886875432	4.676482007871
256	CLDN10	2	1	-4.98718622971255	-1.31353206836191
257	AC009041.2	3	2	12.6599709625177	-2.82128925525156
258	RSPO4	4	3	1.43074574422162	-5.5657579442164
259	IGFBP7	1	1	0.466333073639087	2.73920850552115
260	SCIN	2	1	-5.15440872955997	-3.67375130855051
261	C9orf16	1	1	-1.95290068436343	2.80522565640005
262	RP11-81A22.5	4	3	0.653226577752046	-4.69252224170175
263	EEF1B2	2	1	-6.80786303330142	-1.33390362464395
264	SFN	1	1	-0.747921860701628	2.71619086063894
265	GNG11	4	3	2.36566337298673	-5.44697685443369
266	CABP1	1	1	-1.75743440437991	5.22208194530996
267	GPSM2	2	1	-5.53750399399478	-2.64052899085489
268	RASGEF1C	1	1	-2.06599024582583	4.8189847926
269	LINC01578	3	2	13.7329909439019	-3.27304644786325
270	CNTNAP2	2	1	-4.91351202774722	-4.22730775081125
271	TBX2-AS1	4	3	1.78829129885953	-5.60130233966318
272	SGK1	1	1	1.85159417342465	4.67909698284659
273	LMO1	1	1	-0.938033855444975	2.80423359669241
274	PMAIP1	1	1	-0.838518298155852	2.79076080120596
275	HAS3	2	1	-5.37756899643619	-2.52758164607492
276	SLC9A3-AS1	3	2	12.7315404052667	-2.80609221660105
277	MYLK	1	1	-3.39282802391727	2.08393173016104
278	CRYAB	1	1	-0.643585956580229	2.75899939335379
279	PCDH8	1	1	1.7226508493356	4.72461490429434
280	ELOB	3	2	14.4812113876275	-3.57383246623483
281	FGFR2	1	1	2.47518368911069	3.96415643490347
282	MIR205HG	3	2	13.1848618621759	-3.01133890353647
283	ETS2	1	1	-1.3018726472922	2.51392917431387
284	TWIST2	4	3	1.60938163947385	-5.50959272586313
285	PROCR	1	1	-3.3990235691138	1.83459214962515
286	PITX2	1	1	1.94849642466825	3.08813576496634
287	HLA-DQB1	1	1	-3.68446139145572	1.04600231445822
288	ANGPT1	1	1	1.10573443126004	3.85174922741446
289	CA2	1	1	-1.35243061829288	4.94974212444815
290	ATP5F1B	3	2	14.2399251098565	-3.56447119914499
291	GADD45B	1	1	3.30044003676694	4.19669465817007
292	LBH	2	1	-5.26500204849917	-1.82378335200754
293	TPM1	1	1	-3.75183371353824	1.45714645184073
294	CNN1	1	1	-4.02205065537173	1.84941820896658
295	AC006115.2	3	2	13.5799882049493	-3.09753341876474
296	PART1	1	1	-1.69351104546268	5.21030788219961
297	RP11-554I8.2	1	1	-1.96010259438235	5.11440496243033
298	ATP1B3	1	1	-0.309427536017485	2.81181292332205
299	GABPB1-AS1	2	1	-4.67702034760196	-3.6635534306666
300	AC020916.1	3	2	12.8842818374566	-2.80011148654428
301	NFIA	1	1	2.59935065459531	2.33401803768667
302	CAPS	1	1	-1.31544772434909	5.13257674969229
303	ATP5F1E	3	2	14.4303805465631	-3.46818394862619
304	EPS8	1	1	0.0787738497189806	2.8361716727117
305	ATP5MC2	3	2	14.3110539550714	-3.48004479609934
306	ATP5MG	3	2	14.3217303390436	-3.580926611056
307	SRPX	2	1	-4.43311241913516	-4.3769642850062
308	GAS5	3	2	13.8685204620294	-3.35307736598459
309	CORT	2	1	-5.59802082825381	-4.06183881961313
310	RASSF8	4	3	1.96271380137723	-5.94339056216684
311	EPHA2	2	1	-5.51528624344546	-3.81853242122141
312	DEGS1	1	1	-2.85914830017764	1.88041310108694
313	MDH1	1	1	2.44529184054654	3.69968490398916
314	BNIPL	1	1	1.67851873587888	2.97616629398855
315	FBN2	2	1	-3.85849026489932	-3.67915244304148
316	LGALS7B	3	2	14.7744605178766	-3.27117438518015
317	AHNAK2	1	1	-0.326567924506254	4.95595817364248
318	MYL12A	1	1	-3.24468473244388	2.34068922794851
319	HHIP	2	1	-4.25338486481387	-1.7629676600596
320	TLE5	3	2	14.3796527023248	-3.22174759112802
321	CLMP	4	3	2.2824220294885	-5.90255470477548
322	PTCD1	3	2	12.6572148437433	-2.7821247120997
323	MAPK10	2	1	-5.81541041184146	-3.77449555598703
324	DIO3	4	3	1.94327291201871	-5.52830429278818
325	IRX1	1	1	1.58769341658872	3.82074193752798
326	STIM2	2	1	-4.72425154495914	-3.57790560924021
327	EPN3	1	1	-0.151639855391569	2.54246668613943
328	GNPTAB	1	1	0.0983679826192186	2.86284308231863
329	EIF4A1	3	2	14.3262793655328	-3.67078871928659
330	TUBA1B	1	1	-0.0160251026220991	2.31324009693655
331	FAM84A	2	1	-4.43545178223331	-1.61539341412988
332	GSTO1	1	1	1.80440052699368	4.19771270550284
333	MARCKS	1	1	-1.98648003388125	1.74589924610647
334	SCG5	2	1	-5.81315497208316	-3.01377053462473
335	SOX4	1	1	0.821883016341142	3.36325673855337
336	TINCR	1	1	1.38657178830426	3.73483924664053
337	HBG2	3	2	13.9935996169977	-3.35940284930673
338	PTX3	4	3	2.25826760482114	-5.53087396823374
339	TDRD9	1	1	2.32171257685941	4.43221692837271
340	IER3	1	1	0.406411768012457	2.85495929516348
341	F12	1	1	2.5526902313165	2.51847486294302
342	MBNL1	2	1	-4.67221907425601	-0.564125164379747
343	AL391840.3	3	2	12.6388957137994	-2.81745906077829
344	PMP22	2	1	-5.20731142807681	-1.7102744122645
345	COL6A3	4	3	2.20121499251645	-5.49113865100351
346	CNN3	1	1	-3.88539151001651	1.62591151989493
347	KRT80	1	1	-3.94590119171817	1.3631766299108
348	TMSB15A	4	3	2.49735423278134	-5.76945705615488
349	COL9A3	1	1	1.43441601943295	2.5436797598699
350	GMPR	1	1	2.00399585913938	2.67927293575796
351	POLR2L	1	1	1.80765243720334	4.19781093395743
352	HEY2	2	1	-5.64994696427066	-3.79186077319589
353	C14orf132	2	1	-5.17984560776431	-3.2395700951716
354	IRX2	1	1	0.481591376551204	2.84105663097891
355	GCNT1	2	1	-5.5745389823981	-3.013304187884
356	WASHC4	3	2	13.2079589004449	-3.0224754353663
357	PLOD2	2	1	-4.7113740806647	-0.607701956262262
358	MYO3A	2	1	-4.23067978668887	-3.59951491557565
359	COL14A1	1	1	0.486351880320124	4.71005563534292
360	MYL9	1	1	-4.43757895279605	0.802157447705595
361	DNAJB1	1	1	1.30583878707211	3.90936832226309
362	RP11-115C10.1	1	1	1.90966137599271	4.67490796841177
363	HBG1	3	2	13.9626423950128	-3.3843204518458
364	CSTB	1	1	-0.0627283816405012	3.08138994968924
365	SFRP2	4	3	2.36101731013577	-5.60046262942758
366	FAM134B	2	1	-4.58734110642154	-1.19676490031687
367	LECT1	1	1	3.20056291770261	3.00676541126761
368	DNAJC1	2	1	-5.46057680893619	-2.44821186267343
369	CTSZ	1	1	2.49473198603909	3.75493745602164
370	WNK4	1	1	-1.7180571918555	4.8539083460668
371	MIR99AHG	1	1	1.70816596698087	3.63918237484488
372	FAT1	2	1	-3.43989065933902	-3.75848550998178
373	HN1	1	1	-3.47420409966189	1.69938998020682
374	CREB5	1	1	-3.75774887848575	1.62967686451468
375	IRF1	1	1	3.44199844550412	4.00854377544912
376	MARCH3	2	1	-4.88781431961734	-4.27814121448007
377	BHLHE41	1	1	-2.00984672356326	5.05782108105215
378	SEPTIN9	3	2	13.6057812805108	-3.28491587840524
379	H3F3B	1	1	3.01248880576413	3.92359380520376
380	PLPP2	1	1	-2.09624818611819	2.55499486721548
381	ID2	1	1	-3.18402890015323	1.7062728861669
382	C9orf3	1	1	1.24172183226865	3.36177234447989
383	ATF3	1	1	-3.71169213104922	1.58842425144705
384	DSG3	1	1	-2.01734713364322	2.21480660236868
385	CSRP1	1	1	-4.03669384766299	1.63313894070181
386	BARX1	4	3	2.11606093596738	-5.52563829623667
387	PTCH1	1	1	2.42265804957669	3.17327718533072
388	PLD5	1	1	-3.02510217476565	2.1222234228948
389	NES	2	1	-4.7675378685065	-0.419541879524858
390	UNC5C	2	1	-5.29767683792789	-4.02236814700571
391	KIAA1549	1	1	-3.14778260040957	1.4782455424169
392	CNNM1	1	1	2.6241538162164	2.96882061756643
393	ZNF521	2	1	-5.59146717835147	-4.32148571216074
394	SELENOH	3	2	14.173701011651	-3.39900036059824
395	PID1	1	1	-3.5822761421271	1.42939190662893
396	KRT35	4	3	0.172940963023119	-3.91020651065317
397	HS3ST1	1	1	-1.7865922813483	4.92737846172842
398	EMILIN1	4	3	1.95244630526822	-5.50465936862436
399	JUND	1	1	0.53209006514471	2.30083279408011
400	WNT5A	2	1	-3.42050412941653	-3.74139971934763
401	FAT3	2	1	-4.93958119202334	-3.66319437228647
402	PWWP3A	3	2	12.8165843124322	-2.76689739428964
403	CDC42EP3	1	1	-3.09843233872134	2.0284426668981
404	NEGR1	1	1	-1.03781882572848	5.01534776485953
405	SPRY4	2	1	-5.35649994660098	-3.92777033053842
406	GAS2	1	1	-1.55434659767825	4.91709928310904
407	RUNX1	1	1	2.81873413275998	3.51132802761587
408	CHST12	2	1	-4.17676237869937	-4.1807071705958
409	ARHGEF3	2	1	-4.75046757507998	-3.702180101504
410	ZFP36L2	1	1	-2.77788928795535	2.05713467396292
411	DLX5	1	1	2.67199608039182	2.18486289776358
412	KLF6	1	1	-3.81751755524356	1.57057981289419
413	RAB3IP	2	1	-5.01344136048038	-1.60538394652811
414	SLC2A1	1	1	-1.9373467331	1.88231520451101
415	MMP20	1	1	-3.59103039551456	0.972579882512419
416	EGR3	3	2	12.8966843719415	-2.69233436786142
417	AMBN	4	3	0.224847220890932	-3.99608869754282
418	ITM2B	1	1	-3.58370522309024	0.147544310460417
419	SATB2	4	3	2.09308990191739	-5.63111896716562
420	TLL1	1	1	0.223634415381365	4.55118398464712
421	NAALADL2	1	1	-1.59195760536868	2.27800898350271
422	COBLL1	1	1	1.96105858039182	2.76627759731802
423	PIK3R1	1	1	-0.410850859171934	4.91763238705191
424	NR0B1	4	3	1.46268995951932	-5.56511087619272
425	PLCE1	1	1	2.52920290183347	2.59750847614798
426	FRMD6	1	1	-3.08940438080508	1.22935919559988
427	AC010649.1	4	3	1.64843484114926	-5.71587915622202
428	PGM5	4	3	1.8474113578729	-6.02338619433847
429	FLNA	1	1	-4.25036553192813	1.09512917793783
430	MEF2C	4	3	2.37699314307492	-5.5260154744288
431	ALDH1A3	2	1	-5.11436346817691	-1.79234988891092
432	DUSP23	1	1	-3.07506541062076	1.87525038517508
433	EPHA7	1	1	2.65135880660336	2.1774311522344
434	TUBB2B	1	1	-3.94552162934024	2.0414152602056
435	PHEX	1	1	-3.1858203773566	1.45663718975577
436	WDR1	1	1	-0.573176539427824	2.73366646564993
437	FAM118A	1	1	0.909783565514498	3.00260643757376
438	SFRP1	1	1	2.48882015895169	3.73754815853628
439	BMP7	1	1	0.94185163926404	3.7566559771398
440	ATP1B1	1	1	0.760098227374964	2.89788942135367
441	MYO15B	3	2	12.7813622589044	-2.76925821505991
442	LAMB1	2	1	-5.13316611099917	-2.8728606244227
443	FBN1	4	3	1.02199968051236	-5.31367464267221
444	TGFB2	2	1	-4.53484419632632	-0.567100255717905
445	CDC45	2	1	-3.60146454621036	-1.26163197957483
446	EMP3	1	1	2.10894926738065	3.65540914333853
447	MYLIP	2	1	-5.8536236648627	-3.58122058116403
448	KRAS	2	1	-4.81645706940372	-0.50948101185766
449	GBP6	1	1	0.410418816917352	4.72096614635977
450	EIF3H	1	1	1.48523714494031	4.49051170147452
451	MFAP2	1	1	2.31307145308774	3.91065816677603
452	CXCL5	2	1	-4.95769337464053	-5.64351291858164
453	NCL	1	1	3.02897020530026	3.24733691013846
454	SOX9	1	1	0.426481627934389	2.79014496601614
455	REEP1	1	1	0.78357686948102	3.8839958170751
456	BIRC3	1	1	3.76259680938046	3.80380325115713
457	CD83	1	1	3.74574252318662	3.72989492214712
458	FANCI	1	1	-2.66183689881045	2.04100494183096
459	ATP5PD	3	2	14.6096160049371	-3.50944347583261
460	FAM9A	2	1	-5.03286246109683	-4.12035794459787
461	CRTAC1	2	1	-5.5948403244086	-3.35984440051523
462	SDC1	1	1	-2.34952215004642	2.16385154522452
463	TSHZ2	1	1	-4.10843590546329	0.0854257801869793
464	EGFR	1	1	0.714220383279733	2.97016362942251
465	AFF1	2	1	-5.05836943436343	-2.2001151581904
466	CALM3	1	1	1.0870769257478	4.22160701550039
467	AHCYL2	1	1	0.603219443076067	4.05187969006094
468	ACSL3	1	1	0.946921163313799	4.09328393734488
469	ADGRF1	2	1	-5.40710142899234	-2.26448543273416
470	ATP5MF	3	2	14.2317921752862	-3.56811208926645
471	GRIP2	2	1	-2.82452729988772	-3.40707845889536
472	CEBPB	1	1	2.32699235629361	4.53791837490591
473	SSBP2	1	1	1.10794427346509	3.62188987530264
474	CCDC3	1	1	2.80817123603147	2.41400413311514
475	PTCH2	1	1	2.73041650008481	2.36522536076101
476	PKP1	1	1	-0.966540492064543	2.98459486759695
477	BGN	4	3	2.02165099334043	-5.9627854367396
478	NEAT1	1	1	-1.69120386887271	2.17634873188528
479	RP11-309N24.1	2	1	-4.81513718414981	-4.23292083941904
480	CUX1	1	1	2.68008872222226	2.76709441937002
481	CDH12	4	3	1.17998667907041	-5.5618164082667
482	SMAP1	1	1	2.13701876353543	3.38128547466788
483	IGFBP4	1	1	-1.0714245204993	2.573210523496
484	CENPX	3	2	14.4649989242486	-3.51557297908274
485	PRRG4	1	1	-0.358131385333128	2.60777549541983
486	NKAIN4	1	1	-0.315767324454374	4.9549563387731
487	HIST1H2BD	2	1	-3.06083134461123	-3.53973956309763
488	OMD	2	1	-5.09191683579165	-4.353134348025
489	RAMP2	1	1	-0.631267703063078	2.91586403645071
490	KIAA1462	2	1	-4.34424904633243	-3.07228036128488
491	ITGA2	1	1	-4.09336212921817	0.385167763600676
492	EPHA3	4	3	1.71053751658719	-5.60525722705332
493	SELM	1	1	2.83943434905332	3.21816592014822
494	HAPLN1	2	1	-4.95203474808414	-2.27030606471506
495	TNFRSF12A	1	1	-3.92879561234195	1.78290419376883
496	DLX4	1	1	2.69025798987668	3.83382253445181
497	GLT8D2	4	3	1.06777467679303	-5.41062565051523
498	NELL2	2	1	-4.78076533127505	-3.89097471438852
499	FERMT1	2	1	-3.59182480622012	-3.73841114245859
500	COL22A1	2	1	-4.9846575622626	-3.50156016551462
501	GRID2	1	1	0.614445970468931	4.69566373623404
502	MESP1	2	1	-4.95450571823794	-5.02307243548838
503	PDE4D	2	1	-5.24917725372989	-2.7870144387385
504	WNT11	4	3	1.53501387786191	-5.61721010409799
505	MAN2A1	1	1	-1.84798506546695	2.13435487545523
506	MRC2	1	1	-3.47524575043399	0.768637822041838
507	LMCD1	1	1	-0.549381411559172	3.19116954601797
508	CLDN4	1	1	-3.8652727966376	1.90653567112478
509	PPFIBP1	2	1	-4.7188899879523	-0.775875731339128
510	SEM1	3	2	14.539607727044	-3.36392064296213
511	CD248	4	3	2.04768856715482	-5.74850483142343
512	TPI1	1	1	-4.47987726975162	0.566540406117765
513	IL6R	1	1	0.053206377737932	4.60908965862784
514	MIR22HG	1	1	3.42214628409665	4.29765014446768
515	RAB7B	1	1	0.29473819684308	3.87254600323233
516	KRT24	1	1	-0.0779939656325056	4.95291595257315
517	TNS3	1	1	2.89837475966733	3.84112767971548
518	TUBA1C	1	1	-1.64547995377261	2.79808478153738
519	TLE1	2	1	-5.83793715286929	-3.71176500522104
520	TMEM45A	2	1	-5.47900275040347	-2.41310985290018
521	MME	2	1	-5.44543389130313	-2.34375865661112
522	TP53AIP1	1	1	0.428070263081007	4.61701469219717
523	SRSF7	1	1	3.28913351249021	4.21105508602652
524	LAYN	2	1	-5.63962105560977	-3.9167215367457
525	TBX1	2	1	-3.93587044525821	-3.79529519282785
526	ASPN	3	2	13.5596902007989	-2.92897243701425
527	PANO1	3	2	12.7943713302545	-2.71266455851999
528	RND3	1	1	-4.01134470749576	1.34867577351126
529	RND2	1	1	-3.37019947815616	2.22864918507132
530	CD74	1	1	1.78984686087888	3.95913581646475
531	ELOC	3	2	14.2694031829767	-3.49522657596079
532	SLC13A5	4	3	0.138304882758074	-3.94770713054148
533	NUP214	2	1	-4.60529021073062	-0.446524589290293
534	SEZ6L	2	1	-5.42376831818301	-4.24452109538523
535	RYR2	2	1	-5.24952820587832	-2.46483726703134
536	HES1	1	1	1.45625426720899	4.6935022333959
537	DSC3	1	1	0.0196753079823778	4.0449426630834
538	MARCH1	1	1	-3.73770455170352	2.05745868481192
539	TNFRSF18	2	1	-4.99366263199527	-5.60116787158457
540	DUSP2	1	1	-3.20397642899234	1.71823196209463
541	WWTR1	2	1	-4.16873482514102	-3.5366675397059
542	TRIB2	2	1	-5.62428644943912	-3.61858101092783
543	VEGFA	1	1	-3.52851561356265	0.742584512601225
544	TYMS	2	1	-4.82388094711978	-0.115719332327517
545	ARHGAP6	2	1	-5.7005851631232	-3.69721241198984
546	RGS3	4	3	2.28930481623929	-5.48117704593149
547	SERTAD4-AS1	1	1	-4.51617506790835	0.675039456258146
548	RNASEK	3	2	13.669945442193	-3.26543445788828
549	RELT	4	3	0.172274285071306	-3.92868538104502
550	TUBA4A	1	1	-0.2105213170119	2.68516759670767
551	COL7A1	1	1	-0.984469450003691	2.76887469090018
552	MPPED2	2	1	-5.25918892670352	-3.72078485690561
553	SOX11	2	1	-5.57600191879947	-4.19405431949106
554	TMEM158	1	1	2.77782460402768	3.89001350201163
555	TUBB2A	1	1	0.0808163220814989	2.27562098301443
556	MAP1B	2	1	-4.86395338822085	-0.621520197918089
557	FEZ1	2	1	-5.7908590202399	-2.92957563601938
558	HIST2H2BF	2	1	-2.94605234909732	-3.49621315204111
559	FHOD3	2	1	-5.66734389115054	-3.63683695994821
560	TENT5A	3	2	13.1630656356744	-2.84041543208566
561	TGFBR3	1	1	-0.146146214491911	4.62349729336294
562	NPNT	1	1	0.363234945648126	3.7886326769689
563	ATP5MPL	3	2	14.3262059326104	-3.45481438838449
564	TNFRSF11B	4	3	1.85753306102078	-5.48765249453989
565	LRATD1	3	2	13.6178404922418	-3.22530265056101
566	NIPAL2	1	1	-0.222856557852812	4.82420902050528
567	SEMA6D	1	1	0.472841047757082	3.74489145077261
568	SCRG1	4	3	2.30351360987943	-5.86657638751474
569	ACPT	1	1	2.19025059890073	4.52675657070669
570	ATP6V0C	3	2	13.3861090774469	-3.01913948260752
571	MYCL	2	1	-3.48877838898379	-3.81145091258493
572	DSC1	1	1	1.48867543887418	3.56457595623526
573	SMC2	2	1	-4.4829542999335	-0.279669596781404
574	HPS4	2	1	-4.48058155823428	-2.79040308200327
575	SMAD9	2	1	-4.7143881683417	-1.34408260785547
576	ATP5F1C	3	2	14.3206593627862	-3.54234476291147
577	MALL	1	1	1.31732132386487	3.82600717342886
578	TSC22D3	1	1	2.23232957076352	4.53153638638052
579	CTSK	4	3	2.1553251380853	-5.58162470065561
580	OLFM3	1	1	2.74513336371701	3.60942821301016
581	BEX3	3	2	13.7853381271295	-3.34134502612558
582	ATP5IF1	3	2	14.6596285934381	-3.31578512393442
583	RAD51AP1	2	1	-3.52288464356143	-1.13094891511408
584	CMTM6	1	1	0.809527241700105	4.04005126751455
585	NR4A1	1	1	3.2151064510278	4.12122564114126
586	NORAD	3	2	13.7362029189996	-3.22727437221018
587	C11orf96	4	3	2.43794175338071	-5.61391515933481
588	GPNMB	1	1	1.52894731711667	4.42117767132315
589	ARFGEF3	2	1	-5.29411629486758	-2.35911174022165
590	DUSP1	1	1	-2.68230584908206	2.00654725826773
591	SLC15A3	3	2	13.8808486099176	-3.30394406520334
592	FOXE1	1	1	2.60225197028439	4.25210981167349
593	TMEM130	4	3	2.39096912097257	-5.76802129947153
594	PCMTD2	2	1	-4.07183197785098	-3.61968989573923
595	COL9A2	1	1	2.78891583632749	2.395236537824
596	ANXA6	2	1	-5.55723217774112	-3.03783602916208
597	HIST1H2AE	2	1	-3.05497268486697	-3.55785436831919
598	CENPW	1	1	-0.145155525691099	2.64208535946402
599	SLC35F2	1	1	2.74079652976315	3.76193265713247
600	F2R	2	1	-4.61057118225772	-0.133084072699221
601	RASD1	1	1	2.64453097533505	4.39013509548697
602	ADGRL3	1	1	0.347624995820932	3.62706546581778
603	RSPO2	4	3	1.48819186639111	-5.60913391314951
604	CD47	2	1	-3.82087305832583	-3.63183803760019
605	SMARCA2	2	1	-3.85484103012759	-3.6408381005427
606	RBM4	3	2	13.8288590545587	-3.34282417499033
607	CYTH1	1	1	0.904612981789522	4.06914167202505
608	G0S2	1	1	1.90171166610043	4.70736818111929
609	SLC5A3	1	1	1.71331950377744	4.63295392788443
610	FAM49B	1	1	-3.23654846001346	2.13885597981009
611	ANKRD35	1	1	1.78987714003842	3.55086402691397
612	MAPRE1	1	1	-0.569657838828154	2.81149225033316
613	TECR	1	1	1.29062613200467	3.92339544094595
614	CAPG	1	1	-0.114813185221739	2.64983277119192
615	PRRX1	2	1	-4.38324574280459	-1.40723420583216
616	PEG10	2	1	-4.01263502884585	-3.70186157428232
617	CAVIN1	3	2	13.5795580978326	-2.95908208095041
618	SMCO4	1	1	2.03239771079343	2.83176951206717
619	DYNC1I1	2	1	-4.4194834594794	-0.722526787748011
620	NRXN1	4	3	2.3532330627374	-5.87921352588144
621	SAMD11	1	1	2.44623025607388	4.24422435558829
622	PNCK	1	1	-3.78711966324527	1.19543401993307
623	GRHL1	1	1	-1.47564700890262	2.37004618443045
624	ANKRD36C	2	1	-4.72273520279605	-1.93163724147287
625	SNHG16	3	2	14.5440976257257	-3.55522890292612
626	ATP5MD	3	2	14.7978407974176	-3.53252430163828
627	PDLIM3	1	1	-2.31151226807315	4.42669563091787
628	CDH11	4	3	1.01471480082791	-5.31771536075083
629	ATP5PF	3	2	14.3700730438165	-3.59041590892282
630	SEMA3D	2	1	-5.1293337707587	-3.70537681781259
631	COL8A2	1	1	2.78000756453793	2.19947700298819
632	MIEN1	1	1	-0.675052083022185	2.85982446468863
633	PEG3	1	1	0.370042109005861	4.10758285320791
634	APP	1	1	2.53118749808591	3.12594823635611
635	FAM84B	2	1	-4.74880055237491	-3.29877228938547
636	AFF3	2	1	-3.89099386978824	-3.64891810618845
637	SELENOM	3	2	14.0163943405084	-3.07721801005808
638	FBXO32	1	1	-0.736298597342558	5.02218704021963
639	TNC	2	1	-5.85741738129336	-3.69183440410105
640	KRT13	1	1	0.623615362756662	4.86093644894156
641	NPFFR1	1	1	2.73513647269528	2.78539471424612
642	MCRIP1	3	2	14.6794364089898	-3.56514544688669
643	ALDH1A2	1	1	-3.51246146012027	1.79993514812979
644	MAP3K1	1	1	-1.87405852127749	1.92156986988577
645	HIST1H1D	2	1	-3.03527311135013	-3.59702558719126
646	SLTM	2	1	-2.90423873711307	-3.41626258098093
647	H1F0	2	1	-3.08515385437686	-3.56710167132822
648	SEMA3E	2	1	-5.23680523682315	-3.91903014384714
649	TET1	2	1	-4.53494004059512	-0.576539105703505
650	PRSS12	1	1	-1.93111447144229	2.45140962399039
651	GPR160	1	1	-1.97463635254581	2.50081448353323
652	COPS9	3	2	14.5868184204034	-3.37664456569162
653	ESM1	1	1	-1.85131505776126	4.9314172724584
654	EGR1	1	1	3.23609968375485	4.32538919247183
655	UTRN	1	1	2.5537421340875	3.25921587742361
656	KRT31	1	1	-0.0293131237097456	4.57326488293204
657	COL12A1	1	1	1.16525121878903	2.35691075123343
658	HGF	1	1	-1.70890477944095	4.92502670086416
659	CPM	2	1	-4.79417780686099	-4.43472929202524
660	ATP1A1	1	1	0.78832688283246	4.00709132946524
661	FXYD1	1	1	2.07152410697263	2.52366618908438
662	CHKA	1	1	2.3990356559686	3.19017367161307
663	OIP5-AS1	3	2	13.6697699661187	-3.18029852115122
664	NDRG1	1	1	-3.58312968064029	0.956301257977812
665	TELO2	1	1	-3.72048739243228	1.0640963772634
666	PCDH7	1	1	1.2634691829614	2.55172352589163
667	MEST	2	1	-5.84187153626163	-3.5372139950892
668	GAS1	3	2	13.0686614150934	-3.04427833758798
669	TPPP3	4	3	2.01110895823758	-5.41220779620615
670	FAM101B	4	3	1.89340814303678	-6.03525848590341
671	RTRAF	3	2	14.7398545379571	-3.41924519740549
672	RRBP1	2	1	-4.48978880692203	-2.00537820064035
673	COL5A1	1	1	1.17414345692914	3.0895531634191
674	F3	1	1	-3.09507349777896	1.72023134029898
675	CTNNAL1	1	1	3.1737360591821	2.96150426662955
676	SERPINF2	2	1	-5.27978924561221	-1.84575267039743
677	ENO1	1	1	-4.59292105484683	0.338997290501921
678	LTBP1	1	1	1.69776042651456	3.1300576189855
679	HSPB8	1	1	-3.74263981629092	1.66193299091849
680	ANGPTL4	1	1	-1.96393207359988	5.14382676876578
681	PLPP4	1	1	2.30863448333066	3.50469856060538
682	HSPA1A	1	1	1.35565587233823	3.12445883549246
683	LAMA1	1	1	1.00195013832372	2.65125183857474
684	PGF	1	1	-3.91429594803531	0.790236995587675
685	APC	2	1	-4.74928263474185	-2.95402426921335
686	B3GALT5	1	1	-2.06364110756595	4.94504861629995
687	CDH13	1	1	-1.07152668286044	2.73742418087515
688	MCU	1	1	2.37599714946073	3.02966480053457
689	AREG	1	1	2.54321857642453	3.04434900082144
690	CDC42EP5	1	1	1.97892519187253	4.13394527233633
691	WNK1	1	1	-2.88757780838687	1.19720892704519
692	BMP4	2	1	-4.5633404617377	-3.96531529628244
693	DSPP	4	3	0.210617506020479	-3.96360964976755
694	ETV5	2	1	-5.53000477600772	-3.78146977626291
695	S100A4	1	1	2.28549250315946	4.17933397091421
696	SYTL2	1	1	-4.07126311112124	1.87074975765738
697	LIMCH1	2	1	-4.7094438438483	-0.879028587569864
698	STK17A	1	1	0.709183433168344	2.90029101170096
699	KRT6C	1	1	-2.32221893120486	3.13299469746145
700	LPCAT2	1	1	1.15753641080182	3.67011003292593
701	SLC6A1	4	3	1.23067005824368	-5.50683231555429
702	ZNRD2	3	2	14.6622197265558	-3.3544120331904
703	MAP7	1	1	-3.45579699326236	1.68336181438956
704	CDC42EP4	1	1	1.86933418463986	4.50008182323965
705	PTHLH	1	1	0.925861829035692	4.09777478970083
706	IER5L	1	1	3.0942477817468	4.1518557528356
707	NNAT	1	1	-4.06598595429141	1.8906891802648
708	CTHRC1	1	1	2.83794256400388	3.78988914288077
709	SIX1	4	3	2.25440987300199	-5.6521255513331
710	HIST1H2BG	2	1	-3.09874061394412	-3.5436107655665
711	AFAP1L2	1	1	-2.44334105301578	1.34492544926199
712	GABARAP	3	2	14.7014033431939	-3.40735430919138
713	BTG2	1	1	2.7754251594476	4.31757049358877
714	SLC44A5	1	1	-2.30615834046084	4.46022729671988
715	MGST1	1	1	-1.44927362251956	5.02503852642569
716	CXCL12	4	3	1.79871233653348	-5.60943956576792
717	MXD1	1	1	-1.62637189675052	2.3733187178472
718	SESTD1	1	1	2.4766552085809	3.44781665600332
719	HILPDA	1	1	2.60476037215512	4.43222646511587
720	VIT	2	1	-5.19387415695865	-4.36967272960153
721	WNT2	1	1	1.33871742438596	2.46406321323904
722	HSPA4L	1	1	-3.33878711510379	1.62255387104544
723	ETV1	2	1	-5.38534239578921	-3.86544199191538
724	LAMB3	1	1	2.28658744048398	4.35718755520376
725	MIS18BP1	2	1	-4.39792422104556	-3.64035816394296
726	MRPS6	1	1	1.82667776297849	4.63052396572622
727	AL137802.2	3	2	13.6212346191339	-3.14795108043161
728	NELL1	1	1	1.9317732686929	2.76022009647879
729	COL21A1	4	3	1.68753536891263	-5.62198324405161
730	NDUFA4L2	1	1	-3.76366976547915	0.950106428037016
731	ANXA3	1	1	-4.26161745835025	1.5798285464147
732	HSPA8	1	1	0.261122354381494	2.17455153263601
733	CEMIP2	3	2	12.6924845809869	-2.83057279788461
734	BOC	1	1	2.26270779322904	2.83769540585074
735	MIA3	2	1	-3.83640459824283	-3.64007873736826
736	PCDH9	2	1	-5.1863234405585	-4.0329849263331
737	SSFA2	1	1	-3.57705858994205	0.214701280961363
738	ANKHD1	3	2	12.7465693588189	-2.77138848506418
739	SCN9A	1	1	-3.12355808067996	1.69667200840506
740	FAT2	1	1	1.85199078273099	4.59778861797842
741	ENAM	4	3	0.182975375168733	-3.9156753560206
742	CDH23	4	3	0.171694898121767	-3.92570991717783
743	TIAM1	1	1	2.12036153029721	3.00511460102591
744	GAS2L3	2	1	-5.05880860138614	-3.46229000293222
745	STC1	2	1	-5.18836239624698	-2.3455762406489
746	CDCA7	1	1	2.39602049540799	2.92780976093802
747	NXPH2	1	1	0.546763175242357	4.46378259457144
748	TNNT1	2	1	-6.79263047028262	-1.33804680310694
749	ACTN4	1	1	-2.93325141716678	2.07295851505789
750	PIM3	1	1	3.05201860617917	4.33069019115957
751	CNTN1	1	1	1.18964930724423	2.75548486507925
752	RERG	1	1	-1.68746928024966	5.20867852963003
753	BX890604.2	3	2	13.829312049859	-3.19400639735666
754	C5orf38	1	1	0.0778477127484606	2.93118386066946
755	P4HA2	2	1	-3.8755438690253	-0.511794670452745
756	SULF2	1	1	0.122536056750231	4.36156825817618
757	SLBP	1	1	-0.512951052672453	3.02470354832205
758	VAV3	1	1	-3.43339232254703	1.55254750050101
759	SEPTIN2	3	2	13.6335665817193	-3.26238913737741
760	RGL2	1	1	1.23876788567822	3.7369273165563
761	RP3-329E20.2	2	1	-4.71449593353946	-3.35762210093942
762	GJA1	1	1	-3.54668835449893	0.686355994115202
763	KCNJ8	3	2	13.408901893609	-2.93861026965586
764	HES4	1	1	-1.30238310147006	2.58128719128164
765	FAM63B	2	1	-4.24828079987247	-1.01968021594492
766	EDARADD	2	1	-3.32102397728641	-3.81325168811289
767	TXNRD1	2	1	-4.35453585434634	-3.0654179593226
768	HMGA1	1	1	-0.925177014357634	2.80377630985769
769	C17orf49	3	2	14.775335990899	-3.46589012347666
770	AMELY	4	3	0.172504448407106	-3.95771236621347
771	CTD-2626G11.2	1	1	1.38750948857587	3.6607816676
772	SLC39A10	1	1	-4.06754854965884	0.263200626740782
773	C5AR2	4	3	0.174413704388552	-3.92247743808237
774	RAPGEF5	1	1	2.2263688678674	2.95089344776663
775	ABHD12B	4	3	0.135045372956209	-3.88985748492685
776	CNGB1	1	1	-2.04720119286258	2.56397776402029
777	H2AFJ	1	1	1.1095932359628	4.06376008785757
778	NTAN1	2	1	-4.85592869568545	-4.52888269626108
779	HS3ST3B1	2	1	-5.46369437027652	-2.37409765922037
780	SC5D	1	1	-1.80490926552493	2.09685067928824
781	ELF1	1	1	0.285571047180109	4.05570344723257
782	PLXDC2	1	1	-3.31414321709353	0.893272922406523
783	MYCN	2	1	-4.77974919129092	-4.37697167598215
784	SIGLEC15	2	1	-4.96240071106631	-5.36973543368784
785	C2	1	1	0.85744526337903	3.31558708942923
786	CH17-360D5.2	1	1	2.44250448893826	2.63648991383108
787	PRUNE2	4	3	0.985269033425264	-5.35638780795542
788	CPXM2	1	1	1.72337671469968	3.01706151760611
789	GABRA2	2	1	-5.31971815872867	-4.78516025744882
790	KRT6B	1	1	-1.50147322464664	4.95811347759756
791	AC019181.2	1	1	2.65674945067685	2.16193704403433
792	ITSN1	2	1	-4.41044977951724	-2.91848082744089
793	CCK	4	3	2.4476583833627	-5.82435722552744
794	CLDN11	1	1	-1.54414180565555	5.14812021053824
795	CAMK2B	2	1	-5.43556669998843	-4.58295865260568
796	HTR2A	4	3	1.12226947497647	-5.43561430179087
797	SACS	1	1	-3.24899891663272	1.56088738239798
798	GREM2	2	1	-4.45242050934512	-2.00326152049509
799	SPARC	1	1	1.26347329568189	2.54561452663931
800	KIF1B	1	1	-1.75011662293155	2.17634277142081
801	RP11-350G8.5	1	1	0.487204100080542	4.2876298884252
802	NSD2	3	2	12.6644494171075	-2.8374773999354
803	HERC5	2	1	-4.83234194565494	-1.11288206182924
804	IFITM3	2	1	-3.22072080422122	-3.81986899577585
805	DLX3	1	1	2.74277611922543	3.90668086803946
806	BASP1	1	1	-2.74680928040225	2.25200085438284
807	LINC01336	4	3	1.60975595664304	-5.57551689349619
808	SLA2	4	3	1.16877629708569	-5.46452303134409
809	GDF5	1	1	-2.24195698548038	4.5688536623815
810	ECRG4	3	2	13.3155848617486	-2.9626998444697
811	FBLIM1	1	1	-2.0964010124274	2.36627368725332
812	ARID5A	1	1	-1.20330575752933	2.856653259168
813	SYT6	1	1	-4.11340884018619	1.34066371716055
814	DIO2	4	3	1.8487312431268	-5.9425513287684
815	DLX6-AS1	1	1	2.78732510756772	2.26358990467581
816	LRRTM1	1	1	0.849515074007921	1.88032536304983
817	GFRA2	2	1	-5.07522944260318	-3.3256296654841
818	LINC01562	2	1	-4.65411499787051	-3.25474376880136
819	SELENOW	3	2	14.4786917800836	-3.54191703998056
820	RP11-798M19.6	2	1	-5.11601237106998	-1.75350971423593
821	SH2D7	1	1	-1.77675465393741	5.26990775860342
822	PRNP	1	1	2.88463088225644	3.4534481028417
823	FNDC1	4	3	1.12359955262464	-5.37677211963144
824	FGFR1	2	1	-4.70057753372867	-2.09918995105234
825	MZB1	1	1	-1.7489889030524	5.22182302273306
826	TXNDC17	1	1	-0.0665724043913557	2.23212508953604
827	NTNG2	2	1	-5.07695845413882	-4.81150217257944
828	MYO1E	1	1	1.2179631824426	4.11540059841665
829	RP11-308N19.1	4	3	1.13803794335645	-5.42882318698374
830	CYCS	1	1	0.465696879737787	2.08723096645865
831	GEN1	1	1	-3.13395241547305	1.16160337723288
832	AC129492.6	4	3	1.09489943932813	-5.43057460986582
833	GCSH	1	1	2.027581417077	4.27652292049917
834	HLA-DRB5	1	1	-3.54341915894229	1.33356718815359
835	CYP2W1	1	1	2.85591407965939	3.63977317608389
836	DCX	4	3	2.64131590079587	-5.89277620517221
837	SNHG32	3	2	13.436788284295	-3.11405010425058
838	ERICH5	1	1	0.182492398732118	3.6860468844274
839	DTNB	1	1	-2.75635699082095	2.02437262333426
840	TUT4	3	2	12.9527299041681	-2.87634892665354
841	CHEK1	2	1	-5.36155298996646	-2.70645780765024
842	AC253572.2	3	2	13.2956702346734	-2.90102453433481
