# Supplementary material for: Spatiotemporal cell landscape of human embryonic tooth development
Source: Cell Prolif. 2024 Jun 12;57(9):e13653. doi: 10.1111/cpr.13653 (PMC11503248; doi:10.1111/cpr.13653)
Supplement: Supplementary file 5 — Table S5. Enrichment of root branch gene module in transcription factor targets predicted by SCENIC. [file CPR-57-e13653-s002.csv]

module one:ascending; module two:descending.
regulon	module	p	odds.ratio
NR1D1 (13g)	1	4.80E-15	159.7216391
DLX3 (12g)	1	1.22E-13	144.930694
DLX3_extended (18g)	1	6.45E-18	102.2766001
JUN (107g)	1	2.75E-67	50.49155136
JUN_extended (212g)	1	2.79E-86	31.16384818
NR1D1_extended (25g)	1	7.56E-12	26.84631108
CEBPB (59g)	1	1.88E-24	25.569721
RUNX2_extended (31g)	1	3.72E-13	24.07889365
JUNB (134g)	1	1.62E-44	22.10941675
FOS (143g)	1	5.14E-44	20.52246427
JUNB_extended (316g)	1	1.80E-80	19.91244522
KLF10 (171g)	1	4.38E-49	19.61797281
KLF10_extended (308g)	1	6.35E-78	19.61386501
FOS_extended (296g)	1	1.73E-73	18.9898024
ELF3 (13g)	1	4.70E-05	17.83841468
FOXO1 (11g)	1	0.000368445	16.27035949
MAFB_extended (283g)	1	2.34E-52	13.90689779
EGR1 (207g)	1	9.87E-40	13.54500558
JUND (52g)	3	0.002093376	13.0550033
FOSB_extended (71g)	3	0.000396849	12.96905735
SOX11_extended (42g)	2	8.33E-07	12.92842034
FOSB (37g)	3	0.014156381	11.96623099
JUND (52g)	1	1.11E-10	11.86794629
CEBPB_extended (727g)	1	1.27E-82	11.81793496
ELF3_extended (31g)	1	6.06E-07	11.79372212
RUNX2 (21g)	1	5.42E-05	11.44495648
MSX2_extended (33g)	1	1.09E-06	10.80910937
FOSL2_extended (271g)	1	1.80E-37	10.58370801
FOXP1 (32g)	2	0.000278998	10.02125721
IRX2_extended (76g)	1	5.79E-12	9.852982264
FOXO1_extended (69g)	1	9.92E-11	9.613364524
BACH1_extended (14g)	2	0.026876084	8.897549261
MAF_extended (394g)	1	1.30E-39	8.725093717
ATF4_extended (25g)	3	0.116069312	8.568807312
TCF3_extended (25g)	3	0.116069312	8.568807312
SOX4_extended (13g)	1	0.008814684	8.519635484
DDIT3_extended (127g)	1	1.37E-14	8.135226419
MYC_extended (23g)	1	0.000925176	7.926785359
EGR1_extended (1040g)	1	2.94E-64	7.888507321
FOXP1_extended (57g)	2	8.17E-05	7.641566809
EGR2_extended (90g)	1	8.05E-09	6.835074747
FOSL2 (155g)	1	3.32E-13	6.644979106
HLF_extended (233g)	1	1.37E-17	6.432997941
NR2F2_extended (61g)	1	5.86E-06	6.363215121
CREB5 (208g)	1	1.91E-14	5.968768675
NR2F2_extended (61g)	2	0.000895303	5.921058933
MSX2 (24g)	1	0.008344827	5.69017275
FOSB (37g)	1	0.001462274	5.531336736
KLF6_extended (57g)	1	0.000123105	5.394415752
KLF11 (85g)	1	5.69E-06	5.240452123
SMAD9 (131g)	2	3.08E-05	5.075707957
CREB5_extended (702g)	1	3.09E-27	4.911722082
EMX2 (12g)	2	0.201205902	4.83041035
PITX1 (100g)	1	7.23E-06	4.732028556
FOSB_extended (71g)	1	0.000140387	4.723629388
FOXP1_extended (57g)	1	0.000666098	4.683834929
ENO1 (13g)	2	0.216029955	4.42769066
PITX1_extended (382g)	1	2.38E-13	4.149998315
KLF11_extended (121g)	1	1.55E-05	4.117538465
POLR3A_extended (14g)	2	0.230580253	4.087032754
KLF9_extended (213g)	1	6.86E-08	3.950239961
CEBPD_extended (192g)	1	6.48E-07	3.817920705
ATF3_extended (1629g)	1	4.58E-29	3.752725934
KLF5_extended (764g)	1	1.89E-18	3.730593284
ETV5_extended (209g)	2	0.000136678	3.685673684
ZC3H11A_extended (63g)	2	0.029202959	3.641886287
SOX2 (18g)	1	0.124867851	3.53907147
MSX2_extended (33g)	2	0.124346065	3.439452665
JUND_extended (1273g)	1	2.38E-21	3.376278366
CUX1 (237g)	1	1.92E-06	3.329323692
POU6F2_extended (17g)	2	0.272638461	3.319953569
CUX1 (237g)	2	0.000466414	3.216153076
ATF3 (1310g)	1	7.61E-20	3.213608118
DLX2 (18g)	2	0.286143131	3.124389398
SOX2 (18g)	2	0.286143131	3.124389398
IRF3 (18g)	2	0.286143131	3.124389398
PBX3_extended (112g)	2	0.01779201	3.058050502
ELF1_extended (2635g)	1	1.73E-23	2.981894721
IRX2_extended (76g)	2	0.052391526	2.980443503
NFKB2_extended (21g)	1	0.160534785	2.979526339
FOS (143g)	3	0.155947406	2.94311463
ZNF583_extended (71g)	3	0.296116743	2.926622863
SOX2_extended (33g)	1	0.102195282	2.835320546
KLF3_extended (297g)	1	1.06E-05	2.83526298
FOXP4_extended (11g)	1	0.318445632	2.825345955
CYB5R1 (11g)	1	0.318445632	2.825345955
NR3C1_extended (322g)	1	5.48E-06	2.824580982
DLX2_extended (20g)	2	0.312408541	2.795074946
KLF1_extended (20g)	2	0.312408541	2.795074946
CUX1_extended (1536g)	1	1.76E-16	2.787043079
ZNF471_extended (97g)	1	0.017940234	2.569399561
BHLHE41 (12g)	1	0.341803444	2.56840759
EMX2_extended (22g)	2	0.337712204	2.528484504
ATF4_extended (25g)	1	0.210390019	2.460469625
TCF3_extended (25g)	1	0.210390019	2.460469625
IRF3_extended (308g)	2	0.004842702	2.425504376
PRRX1_extended (23g)	2	0.350014383	2.413246972
JUNB_extended (316g)	2	0.005982402	2.359674223
ENO1 (13g)	1	0.364362846	2.354103591
ASCL2_extended (13g)	1	0.364362846	2.354103591
HES7 (48g)	2	0.223288607	2.314820473
MSX2 (24g)	2	0.362089167	2.308214903
EGR2_extended (90g)	3	0.359500203	2.297889648
SIN3A (223g)	2	0.023092103	2.284196061
FOXO3_extended (124g)	1	0.026410725	2.237630017
ELF1 (1569g)	1	3.03E-10	2.22947162
LHX1_extended (25g)	2	0.373940738	2.211957923
ZNF84 (76g)	2	0.166759408	2.193550806
HES4_extended (170g)	1	0.013914311	2.180613641
IRF1_extended (345g)	2	0.012015437	2.147461183
FOS_extended (296g)	3	0.177824026	2.136031006
FOS_extended (296g)	2	0.02201251	2.104002597
YY1_extended (2441g)	1	5.35E-11	2.102584317
CHD2 (675g)	2	0.001580653	2.081500016
SREBF1_extended (396g)	1	0.001117073	2.056404586
HCFC1_extended (101g)	3	0.393599722	2.043071342
EGR1 (207g)	3	0.27087928	2.012249685
ZNF84_extended (85g)	2	0.208887356	1.951117148
FOS (143g)	2	0.126693689	1.941683517
JUN (107g)	3	0.411442006	1.926366492
CREB3L2_extended (29g)	2	0.419195899	1.895239834
ALX4_extended (59g)	2	0.299054105	1.86628253
YY1 (576g)	1	0.001325814	1.847602673
MXI1_extended (2547g)	2	4.68E-05	1.843911265
ETS2_extended (1933g)	1	5.45E-07	1.840859447
KLF13_extended (422g)	1	0.005394416	1.832742082
TBL1XR1_extended (30g)	2	0.429991514	1.829793569
KLF3 (66g)	1	0.189373754	1.828674842
SUPT20H_extended (572g)	2	0.019557068	1.791336223
ELF3_extended (31g)	2	0.440587452	1.768550346
TFDP1_extended (741g)	3	0.154554009	1.735010918
CHD2_extended (1052g)	2	0.006249814	1.71886759
STAT3 (32g)	2	0.450987388	1.711343458
ETV4_extended (162g)	2	0.182366016	1.703625781
SP1_extended (575g)	2	0.038427886	1.66985982
TAF7_extended (1652g)	1	8.15E-05	1.661746079
POU3F1 (18g)	1	0.466104656	1.661014755
SOX2_extended (33g)	2	0.461194929	1.657709256
JUNB (134g)	2	0.237249329	1.641807407
SHOX2_extended (34g)	2	0.471213618	1.607323093
IRF1_extended (345g)	1	0.049971852	1.581020802
ZNF84 (76g)	1	0.262540012	1.573260557
GRHL2_extended (135g)	1	0.180451365	1.553054558
CEBPA_extended (58g)	1	0.319323963	1.542967522
ZNF583_extended (71g)	2	0.380280165	1.539932483
JUNB (134g)	3	0.485561967	1.531413232
CUX1_extended (1536g)	2	0.014924822	1.519479829
RAD21_extended (1299g)	2	0.023133392	1.509598731
BCLAF1_extended (2107g)	2	0.009451897	1.498107292
ZNF148_extended (40g)	1	0.400029443	1.487215549
GRHL1 (427g)	1	0.060758822	1.486689793
NFIL3_extended (20g)	1	0.50209688	1.48589098
SP1 (412g)	2	0.143649889	1.478599652
KDM5A_extended (1304g)	2	0.038280302	1.44862507
SIN3A_extended (544g)	2	0.134017444	1.428475306
CEBPD_extended (192g)	2	0.284179648	1.426219858
MAX_extended (1540g)	2	0.03754829	1.41906519
HLF_extended (233g)	2	0.264168371	1.411706431
E2F4_extended (292g)	3	0.422882838	1.411012445
FOSL2 (155g)	2	0.323892551	1.410654875
ZNF84_extended (85g)	1	0.332144759	1.397258625
STAT3_extended (40g)	2	0.527550147	1.359314045
JUND_extended (1273g)	3	0.285131087	1.329426493
CHD1_extended (41g)	2	0.536340729	1.325209399
ZNF91_extended (433g)	1	0.160045226	1.310555078
BACH2_extended (84g)	2	0.463522049	1.294247011
TFDP1 (479g)	3	0.420924736	1.291854396
ELF2_extended (1765g)	2	0.097529647	1.284604604
KLF11 (85g)	2	0.469657825	1.278533756
NFE2L1_extended (70g)	1	0.431501028	1.265198393
HDAC2_extended (1331g)	2	0.147712326	1.259814613
FOXJ2_extended (47g)	1	0.481834345	1.255069964
UBTF_extended (1233g)	1	0.086395823	1.251916611
NFYB_extended (707g)	2	0.23826905	1.245550688
RB1_extended (486g)	2	0.29115777	1.239225011
POU3F1_extended (48g)	1	0.492957465	1.227670497
RB1 (269g)	2	0.381572813	1.214274016
GRHL2_extended (135g)	2	0.458833507	1.206366444
FOSL2_extended (271g)	2	0.38822276	1.20487736
NR3C1_extended (322g)	2	0.388538935	1.182937776
FOXJ2_extended (47g)	2	0.585769349	1.151719379
TFDP1 (479g)	2	0.396108278	1.135660041
ZNF91 (183g)	1	0.437271395	1.124280038
ZNF471_extended (97g)	2	0.539888879	1.115776684
NFYB (557g)	3	0.521061585	1.101531747
CREB1_extended (750g)	2	0.41869116	1.086999131
FOXJ3_extended (545g)	1	0.40685205	1.078851317
FOXJ3 (502g)	1	0.45459395	1.051614335
DMRT2_extended (28g)	1	0.623432937	1.044902314
BRCA1_extended (468g)	2	0.503747946	1.039944119
POLR2A_extended (1565g)	1	0.498170462	1.00951071
JUN (107g)	2	0.593346093	1.008561926
OVOL2 (54g)	2	0.636845722	0.998981481
POLR2A (1028g)	1	0.540961515	0.993662743
EZH2_extended (985g)	2	0.562100961	0.984102917
USF1_extended (274g)	2	0.577425163	0.983701786
TBL1XR1_extended (30g)	1	0.648842177	0.972641119
JUND_extended (1273g)	2	0.585899918	0.970834805
KLF13_extended (422g)	3	0.620223725	0.962188155
JUN_extended (212g)	3	0.651966638	0.958261078
KLF9_extended (213g)	3	0.653712404	0.953650671
TFDP1_extended (741g)	2	0.623094678	0.941657441
E2F4 (230g)	2	0.620877854	0.935800974
ELF2 (861g)	2	0.638205771	0.933776981
E2F4_extended (292g)	2	0.63394404	0.920403117
JDP2_extended (127g)	1	0.636984541	0.916456172
CEBPB (59g)	2	0.66944332	0.912414213
ZNF555 (59g)	2	0.66944332	0.912414213
FOXP1 (32g)	1	0.672541235	0.909719808
KLF11_extended (121g)	2	0.660219099	0.888728127
KDM5B (483g)	2	0.678097931	0.887200356
USF2_extended (393g)	1	0.69964557	0.884719823
E2F4 (230g)	3	0.682109036	0.881433814
ELK3_extended (33g)	1	0.683785631	0.881208279
RBBP5 (184g)	2	0.667206799	0.875686328
RELA_extended (552g)	2	0.701295567	0.871778247
E2F6 (432g)	2	0.694910902	0.867402788
CREB3L4_extended (62g)	2	0.687586653	0.867297805
MAZ_extended (558g)	2	0.713354602	0.861735852
RBBP5_extended (562g)	2	0.721219471	0.855161953
NFYB_extended (707g)	3	0.684826476	0.854069009
KDM5B_extended (1062g)	2	0.773559159	0.848411154
BRCA1 (316g)	2	0.701759022	0.847401254
DDIT3_extended (127g)	2	0.686075068	0.84558756
CEBPG_extended (241g)	1	0.723697641	0.840839777
ATF1_extended (255g)	2	0.700275126	0.84056765
GABPA (322g)	2	0.717291745	0.830877743
TAF1_extended (707g)	2	0.768544733	0.827277925
USF2_extended (393g)	2	0.741688726	0.815323279
SAP30_extended (199g)	2	0.718036691	0.807508684
GABPA_extended (761g)	2	0.843306097	0.763517715
NFYB (557g)	2	0.817315715	0.761999348
RARA_extended (76g)	1	0.739440816	0.761116721
JUN_extended (212g)	2	0.757071598	0.756336718
GTF3C2 (267g)	3	0.736248286	0.756161632
FOSB_extended (71g)	2	0.736282497	0.755149615
POLE3_extended (634g)	2	0.838566744	0.751216801
KDM5B_extended (1062g)	1	0.946595262	0.744500806
FOXJ3 (502g)	2	0.828598337	0.739613206
KLF3_extended (297g)	2	0.805502517	0.71715744
GTF3C2_extended (285g)	3	0.759205789	0.70701986
SP1_extended (575g)	3	0.782624784	0.69480668
BACH2_extended (84g)	1	0.787972114	0.686333468
ZNF281_extended (169g)	1	0.835587553	0.680397707
PATZ1_extended (467g)	2	0.869851467	0.679484651
FOXJ3_extended (545g)	2	0.884836826	0.677598838
KLF3_extended (297g)	3	0.773409304	0.677578808
SREBF1_extended (396g)	2	0.863170355	0.668779512
ELK4_extended (706g)	2	0.91364923	0.668740783
SIX5_extended (320g)	2	0.849171791	0.663475757
CEBPB_extended (727g)	2	0.929023685	0.647800131
EGR1_extended (1040g)	2	0.955923141	0.64728417
ZNF358 (314g)	3	0.792133488	0.639734687
ATF6_extended (84g)	2	0.793589784	0.636092807
JUNB_extended (316g)	3	0.794233937	0.635550965
FOXK1_extended (136g)	1	0.84968226	0.633321918
THAP1 (336g)	2	0.874441723	0.63051837
USF2 (227g)	1	0.893213878	0.630336113
ETV6_extended (92g)	1	0.828376437	0.624844299
TCF12_extended (171g)	2	0.829809153	0.622816357
SREBF2_extended (86g)	2	0.801230756	0.621008501
PPARA_extended (47g)	1	0.806188166	0.612200351
RXRG_extended (175g)	2	0.839400472	0.608183122
EGR2_extended (90g)	2	0.815678537	0.592873618
E2F6_extended (798g)	2	0.964906952	0.58531451
KDM5B (483g)	1	0.971721104	0.585135023
IRF1_extended (345g)	3	0.822449349	0.580353404
ARX_extended (92g)	2	0.82250561	0.57973365
TAF7_extended (1652g)	2	0.994380092	0.575735937
SMARCA4_extended (897g)	2	0.974416909	0.575709694
EGR1_extended (1040g)	3	0.89725342	0.560564123
KDM5A (190g)	2	0.871171779	0.558854025
CTCF_extended (926g)	2	0.981134628	0.555815938
YY1 (576g)	2	0.959939938	0.543628447
ELF5 (53g)	1	0.842898973	0.541251211
HCFC1_extended (101g)	2	0.850243534	0.527107768
PITX1_extended (382g)	3	0.852991723	0.52212759
ERF_extended (384g)	1	0.979629426	0.514566503
POLE3 (206g)	2	0.89863649	0.514231742
GABPB1_extended (1728g)	2	0.998741072	0.513562972
REST_extended (1002g)	2	0.991845022	0.509203463
KLF9_extended (213g)	2	0.908855882	0.496837406
GRHL1 (427g)	2	0.959381914	0.49048501
UBTF_extended (1233g)	2	0.997031936	0.489753219
ZNF555 (59g)	1	0.872671442	0.484984299
ALX4_extended (59g)	1	0.872671442	0.484984299
SP1 (412g)	3	0.873917124	0.48261774
GTF2F1 (644g)	2	0.98231055	0.482384183
PATZ1_extended (467g)	1	0.991911532	0.480389443
BRF1_extended (543g)	2	0.975665826	0.479053604
XRCC4_extended (426g)	3	0.88265357	0.466086993
USF2 (227g)	2	0.926477387	0.465298525
NR2C2_extended (449g)	2	0.969654305	0.465238207
E2F6 (432g)	3	0.886213323	0.459331125
ZMIZ1_extended (455g)	2	0.972004762	0.458777566
ZC3H11A_extended (63g)	1	0.889321958	0.453521052
ZNF358 (314g)	1	0.984600462	0.449008433
SIX5_extended (320g)	1	0.986678303	0.440194628
CEBPG_extended (241g)	2	0.940861124	0.43745202
RAD21_extended (1299g)	3	0.962555872	0.436551835
GABPA_extended (761g)	1	0.999544463	0.433543247
ZMIZ1_extended (455g)	1	0.995885116	0.429970209
PATZ1_extended (467g)	3	0.904962507	0.423389091
ELF5_extended (68g)	1	0.907114377	0.419474789
YY1_extended (2441g)	2	0.999993846	0.417443664
JDP2_extended (127g)	2	0.908412666	0.417307777
ESRRA_extended (534g)	1	0.998248781	0.416399786
GABPB1 (508g)	2	0.98652358	0.408389003
BCLAF1_extended (2107g)	1	0.99999999	0.408139506
ERF_extended (384g)	2	0.975680342	0.408033029
E2F1 (260g)	2	0.956171943	0.404493969
E2F2 (262g)	2	0.957543702	0.401304899
KLF5_extended (764g)	2	0.996306792	0.401146863
GTF3C2 (267g)	2	0.960796307	0.393542818
E2F7_extended (268g)	2	0.961417643	0.392025417
ELK4_extended (706g)	1	0.999774346	0.388754833
EZH2_extended (985g)	3	0.960932359	0.388669529
E2F1_extended (403g)	2	0.981645616	0.387928866
TP53_extended (140g)	2	0.928408227	0.377810442
MAFB_extended (283g)	2	0.969680026	0.37056036
GTF3C2_extended (285g)	2	0.970644225	0.367870269
E2F4 (230g)	1	0.98669546	0.36768321
GTF2F1_extended (1468g)	2	0.99994586	0.364808073
THAP11_extended (428g)	2	0.987402324	0.364214571
KLF12_extended (238g)	1	0.989354959	0.354887744
REST_extended (1002g)	1	0.999996224	0.347837387
KLF10_extended (308g)	2	0.97981589	0.339461596
ATF6_extended (84g)	1	0.947016119	0.338091023
E2F7 (157g)	2	0.948146606	0.336092525
BCLAF1_extended (2107g)	3	0.995822072	0.334702497
ZNF358 (314g)	2	0.981710516	0.332739455
SREBF2_extended (86g)	1	0.950609653	0.33007226
ZNF143 (163g)	2	0.953731961	0.32345893
TFAP2B_extended (163g)	2	0.953731961	0.32345893
RAD21_extended (1299g)	1	0.999999948	0.322424981
ARX_extended (92g)	1	0.959996116	0.308130747
KLF10 (171g)	2	0.960258669	0.308001315
ELF1 (1569g)	2	0.99999633	0.30487262
ELF1_extended (2635g)	2	0.999999996	0.301287191
THAP1_extended (690g)	2	0.99911375	0.294629814
THAP11 (180g)	2	0.966512031	0.292262998
POLR2A (1028g)	2	0.999923348	0.289537856
ZNF91 (183g)	2	0.96837066	0.28736278
E2F4_extended (292g)	1	0.997745998	0.287046902
SAP30_extended (199g)	1	0.992515674	0.282513072
ATF3 (1310g)	3	0.991442093	0.282355459
E2F2_extended (374g)	2	0.993290277	0.277444102
HDAC2_extended (1331g)	3	0.992272125	0.277274336
CREB5_extended (702g)	3	0.97208309	0.275011249
ELK4_extended (706g)	3	0.972665932	0.273341835
SP1 (412g)	1	0.999689067	0.268646683
ETS2_extended (1933g)	2	0.999999959	0.26246924
GABPA (322g)	1	0.999076491	0.259281762
EGR1 (207g)	2	0.979980863	0.253299003
BRF2_extended (211g)	2	0.981452145	0.248378662
THAP1 (336g)	1	0.999394764	0.248036699
XRCC4_extended (426g)	2	0.99724684	0.242179974
E2F6_extended (798g)	3	0.983214268	0.239570138
ZNF91_extended (433g)	2	0.997561256	0.238082699
KDM5A_extended (1304g)	1	1	0.237212077
GABPB1_extended (1728g)	1	1	0.230274414
ZNF143_extended (679g)	2	0.999784846	0.223329856
ATF3_extended (1629g)	3	0.998265549	0.219307523
GABPB1 (508g)	1	0.99998252	0.21538964
SMAD9 (131g)	1	0.989865214	0.214878281
ATF3_extended (1629g)	2	0.999999985	0.200527364
ZNF143_extended (679g)	1	0.999999492	0.198417356
ESRRA_extended (534g)	2	0.999588971	0.190966009
NFYB_extended (707g)	1	0.999999789	0.189955555
SP1_extended (575g)	1	0.999997832	0.188830867
NELFE_extended (803g)	2	0.999975091	0.186354021
ATF3 (1310g)	2	0.999999869	0.182430307
XBP1_extended (286g)	2	0.995590947	0.181692724
POLR2A (1028g)	3	0.995137645	0.181611893
POLR2A_extended (1565g)	2	0.999999992	0.179154992
MXI1_extended (2547g)	1	1	0.178760063
CHD2_extended (1052g)	3	0.995734538	0.177025654
ETV3_extended (160g)	1	0.996361031	0.175191711
TCF12_extended (171g)	1	0.997534393	0.163680133
RXRG_extended (175g)	1	0.997860042	0.159853676
THAP1_extended (690g)	1	0.999999947	0.155338953
GTF2F1_extended (1468g)	1	1	0.153372413
NFYB (557g)	1	0.999999474	0.14582237
CREB1_extended (750g)	1	0.999999993	0.141963989
MAF_extended (394g)	2	0.999453096	0.130371585
GTF2F1 (644g)	1	0.999999972	0.124918334
KLF13_extended (422g)	2	0.999682782	0.12136426
TFDP1 (479g)	1	0.999999278	0.113480345
POLR2A_extended (1565g)	3	0.999760521	0.11265331
TFDP1_extended (741g)	1	0.999999999	0.10742238
GTF3C2 (267g)	1	0.999918919	0.103604099
RB1 (269g)	1	0.999924512	0.102810201
USF1_extended (274g)	1	0.999936869	0.10087635
GTF3C2_extended (285g)	1	0.999957409	0.09686158
MAZ_extended (558g)	1	0.999999953	0.096582196
XBP1_extended (286g)	1	0.999958907	0.096511969
IRF3_extended (308g)	1	0.999981321	0.089396793
POLE3_extended (634g)	1	0.999999997	0.084312659
CTCF_extended (926g)	1	1	0.084248663
CREB5_extended (702g)	2	0.999998742	0.070866534
ELF2_extended (1765g)	1	1	0.067509951
XRCC4_extended (426g)	1	0.999999736	0.063866531
MAX_extended (1540g)	1	1	0.063312807
ELF2 (861g)	1	1	0.060588571
ELF1_extended (2635g)	3	0.999999662	0.05907889
RB1_extended (486g)	1	0.99999997	0.05562992
RELA_extended (552g)	1	0.999999997	0.048641582
RBBP5_extended (562g)	1	0.999999998	0.047726192
HDAC2_extended (1331g)	1	1	0.037222959
NELFE_extended (803g)	1	1	0.032569822
EZH2_extended (985g)	1	1	0.026044383
MXI1_extended (2547g)	3	1	0
YY1_extended (2441g)	3	1	0
ETS2_extended (1933g)	3	1	0
ELF2_extended (1765g)	3	1	0
GABPB1_extended (1728g)	3	1	0
TAF7_extended (1652g)	3	1	0
ELF1 (1569g)	3	1	0
MAX_extended (1540g)	3	1	0
CUX1_extended (1536g)	3	1	0
GTF2F1_extended (1468g)	3	1	0
KDM5A_extended (1304g)	3	1	0
UBTF_extended (1233g)	3	1	0
KDM5B_extended (1062g)	3	1	0
CHD2_extended (1052g)	1	1	0
REST_extended (1002g)	3	1	0
CTCF_extended (926g)	3	1	0
SMARCA4_extended (897g)	1	1	0
SMARCA4_extended (897g)	3	1	0
ELF2 (861g)	3	1	0
NELFE_extended (803g)	3	1	0
E2F6_extended (798g)	1	1	0
KLF5_extended (764g)	3	1	0
GABPA_extended (761g)	3	1	0
CREB1_extended (750g)	3	1	0
CEBPB_extended (727g)	3	1	0
TAF1_extended (707g)	1	1	0
TAF1_extended (707g)	3	1	0
THAP1_extended (690g)	3	1	0
ZNF143_extended (679g)	3	1	0
CHD2 (675g)	1	1	0
CHD2 (675g)	3	1	0
GTF2F1 (644g)	3	1	0
POLE3_extended (634g)	3	1	0
YY1 (576g)	3	1	0
SUPT20H_extended (572g)	1	1	0
SUPT20H_extended (572g)	3	1	0
RBBP5_extended (562g)	3	1	0
MAZ_extended (558g)	3	1	0
RELA_extended (552g)	3	1	0
FOXJ3_extended (545g)	3	1	0
SIN3A_extended (544g)	1	1	0
SIN3A_extended (544g)	3	1	0
BRF1_extended (543g)	1	1	0
BRF1_extended (543g)	3	1	0
ESRRA_extended (534g)	3	1	0
GABPB1 (508g)	3	1	0
FOXJ3 (502g)	3	1	0
RB1_extended (486g)	3	1	0
KDM5B (483g)	3	1	0
BRCA1_extended (468g)	1	1	0
BRCA1_extended (468g)	3	1	0
ZMIZ1_extended (455g)	3	1	0
NR2C2_extended (449g)	1	1	0
NR2C2_extended (449g)	3	1	0
E2F6 (432g)	1	1	0
ZNF91_extended (433g)	3	1	0
THAP11_extended (428g)	1	1	0
THAP11_extended (428g)	3	1	0
GRHL1 (427g)	3	1	0
E2F1_extended (403g)	1	1	0
E2F1_extended (403g)	3	1	0
SREBF1_extended (396g)	3	1	0
MAF_extended (394g)	3	1	0
USF2_extended (393g)	3	1	0
ERF_extended (384g)	3	1	0
PITX1_extended (382g)	2	1	0
E2F2_extended (374g)	1	1	0
E2F2_extended (374g)	3	1	0
THAP1 (336g)	3	1	0
GABPA (322g)	3	1	0
NR3C1_extended (322g)	3	1	0
SIX5_extended (320g)	3	1	0
BRCA1 (316g)	1	1	0
BRCA1 (316g)	3	1	0
KLF10_extended (308g)	3	1	0
IRF3_extended (308g)	3	1	0
XBP1_extended (286g)	3	1	0
MAFB_extended (283g)	3	1	0
USF1_extended (274g)	3	1	0
FOSL2_extended (271g)	3	1	0
RB1 (269g)	3	1	0
E2F7_extended (268g)	1	1	0
E2F7_extended (268g)	3	1	0
E2F2 (262g)	1	1	0
E2F2 (262g)	3	1	0
E2F1 (260g)	1	1	0
E2F1 (260g)	3	1	0
ATF1_extended (255g)	1	1	0
ATF1_extended (255g)	3	1	0
CEBPG_extended (241g)	3	1	0
KLF12_extended (238g)	2	1	0
KLF12_extended (238g)	3	1	0
CUX1 (237g)	3	1	0
HLF_extended (233g)	3	1	0
USF2 (227g)	3	1	0
ZBTB17_extended (225g)	1	1	0
ZBTB17_extended (225g)	2	1	0
ZBTB17_extended (225g)	3	1	0
SIN3A (223g)	1	1	0
SIN3A (223g)	3	1	0
BRF2_extended (211g)	1	1	0
BRF2_extended (211g)	3	1	0
CREB5 (208g)	2	1	0
CREB5 (208g)	3	1	0
ETV5_extended (209g)	1	1	0
ETV5_extended (209g)	3	1	0
POLE3 (206g)	1	1	0
POLE3 (206g)	3	1	0
SAP30_extended (199g)	3	1	0
CEBPD_extended (192g)	3	1	0
KDM5A (190g)	1	1	0
KDM5A (190g)	3	1	0
RBBP5 (184g)	1	1	0
RBBP5 (184g)	3	1	0
ZNF91 (183g)	3	1	0
THAP11 (180g)	1	1	0
THAP11 (180g)	3	1	0
RXRG_extended (175g)	3	1	0
KLF10 (171g)	3	1	0
TCF12_extended (171g)	3	1	0
HES4_extended (170g)	2	1	0
HES4_extended (170g)	3	1	0
ZNF281_extended (169g)	2	1	0
ZNF281_extended (169g)	3	1	0
ZNF143 (163g)	1	1	0
ZNF143 (163g)	3	1	0
ETV4_extended (162g)	1	1	0
ETV4_extended (162g)	3	1	0
TFAP2B_extended (163g)	1	1	0
TFAP2B_extended (163g)	3	1	0
ETV3_extended (160g)	2	1	0
ETV3_extended (160g)	3	1	0
E2F7 (157g)	1	1	0
E2F7 (157g)	3	1	0
FOSL2 (155g)	3	1	0
TP53_extended (140g)	1	1	0
TP53_extended (140g)	3	1	0
FOXK1_extended (136g)	2	1	0
FOXK1_extended (136g)	3	1	0
GRHL2_extended (135g)	3	1	0
STAT5A_extended (131g)	1	1	0
STAT5A_extended (131g)	2	1	0
STAT5A_extended (131g)	3	1	0
SMAD9 (131g)	3	1	0
DDIT3_extended (127g)	3	1	0
JDP2_extended (127g)	3	1	0
FOXO3_extended (124g)	2	1	0
FOXO3_extended (124g)	3	1	0
KLF11_extended (121g)	3	1	0
PBX3_extended (112g)	1	1	0
PBX3_extended (112g)	3	1	0
HCFC1_extended (101g)	1	1	0
PITX1 (100g)	2	1	0
PITX1 (100g)	3	1	0
ZNF471_extended (97g)	3	1	0
E4F1_extended (93g)	1	1	0
E4F1_extended (93g)	2	1	0
E4F1_extended (93g)	3	1	0
ARX_extended (92g)	3	1	0
ETV6_extended (92g)	2	1	0
ETV6_extended (92g)	3	1	0
TAL1_extended (91g)	1	1	0
TAL1_extended (91g)	2	1	0
TAL1_extended (91g)	3	1	0
SREBF2_extended (86g)	3	1	0
KLF11 (85g)	3	1	0
BACH2_extended (84g)	3	1	0
ZNF84_extended (85g)	3	1	0
ATF6_extended (84g)	3	1	0
RARA_extended (76g)	2	1	0
RARA_extended (76g)	3	1	0
ZNF84 (76g)	3	1	0
IRX2_extended (76g)	3	1	0
NR2C2 (71g)	1	1	0
NR2C2 (71g)	2	1	0
NR2C2 (71g)	3	1	0
NFE2L1_extended (70g)	2	1	0
NFE2L1_extended (70g)	3	1	0
ZNF583_extended (71g)	1	1	0
FOXO1_extended (69g)	2	1	0
FOXO1_extended (69g)	3	1	0
ELF5_extended (68g)	2	1	0
ELF5_extended (68g)	3	1	0
KLF3 (66g)	2	1	0
KLF3 (66g)	3	1	0
ZC3H11A_extended (63g)	3	1	0
CREB3L4_extended (62g)	1	1	0
CREB3L4_extended (62g)	3	1	0
NR2F2_extended (61g)	3	1	0
CEBPB (59g)	3	1	0
ZNF555 (59g)	3	1	0
ALX4_extended (59g)	3	1	0
CEBPA_extended (58g)	2	1	0
CEBPA_extended (58g)	3	1	0
FOXP1_extended (57g)	3	1	0
KLF6_extended (57g)	2	1	0
KLF6_extended (57g)	3	1	0
E2F8_extended (55g)	1	1	0
E2F8_extended (55g)	2	1	0
E2F8_extended (55g)	3	1	0
STAT5B_extended (55g)	1	1	0
STAT5B_extended (55g)	2	1	0
STAT5B_extended (55g)	3	1	0
OVOL2 (54g)	1	1	0
OVOL2 (54g)	3	1	0
EP300_extended (54g)	1	1	0
EP300_extended (54g)	2	1	0
EP300_extended (54g)	3	1	0
ELF5 (53g)	2	1	0
ELF5 (53g)	3	1	0
JUND (52g)	2	1	0
NR1H3_extended (52g)	1	1	0
NR1H3_extended (52g)	2	1	0
NR1H3_extended (52g)	3	1	0
POU3F2_extended (50g)	1	1	0
POU3F2_extended (50g)	2	1	0
POU3F2_extended (50g)	3	1	0
ELK4 (49g)	1	1	0
ELK4 (49g)	2	1	0
ELK4 (49g)	3	1	0
HES7 (48g)	1	1	0
HES7 (48g)	3	1	0
TAL1 (48g)	1	1	0
TAL1 (48g)	2	1	0
TAL1 (48g)	3	1	0
LBX2_extended (48g)	1	1	0
LBX2_extended (48g)	2	1	0
LBX2_extended (48g)	3	1	0
POU3F1_extended (48g)	2	1	0
POU3F1_extended (48g)	3	1	0
ZNF629 (47g)	1	1	0
ZNF629 (47g)	2	1	0
ZNF629 (47g)	3	1	0
PPARA_extended (47g)	2	1	0
PPARA_extended (47g)	3	1	0
FOXJ2_extended (47g)	3	1	0
MYBL2_extended (44g)	1	1	0
MYBL2_extended (44g)	2	1	0
MYBL2_extended (44g)	3	1	0
SOX11_extended (42g)	1	1	0
SOX11_extended (42g)	3	1	0
CHD1_extended (41g)	1	1	0
CHD1_extended (41g)	3	1	0
PAX6_extended (40g)	1	1	0
PAX6_extended (40g)	2	1	0
PAX6_extended (40g)	3	1	0
STAT3_extended (40g)	1	1	0
STAT3_extended (40g)	3	1	0
TEAD4_extended (40g)	1	1	0
TEAD4_extended (40g)	2	1	0
TEAD4_extended (40g)	3	1	0
ZNF148_extended (40g)	2	1	0
ZNF148_extended (40g)	3	1	0
E4F1 (39g)	1	1	0
E4F1 (39g)	2	1	0
E4F1 (39g)	3	1	0
TEAD4 (39g)	1	1	0
TEAD4 (39g)	2	1	0
TEAD4 (39g)	3	1	0
FOSB (37g)	2	1	0
POU3F2 (36g)	1	1	0
POU3F2 (36g)	2	1	0
POU3F2 (36g)	3	1	0
STAT5A (36g)	1	1	0
STAT5A (36g)	2	1	0
STAT5A (36g)	3	1	0
PPARG_extended (35g)	1	1	0
PPARG_extended (35g)	2	1	0
PPARG_extended (35g)	3	1	0
SHOX2_extended (34g)	1	1	0
SHOX2_extended (34g)	3	1	0
ELK3_extended (33g)	2	1	0
ELK3_extended (33g)	3	1	0
IRF2_extended (33g)	1	1	0
IRF2_extended (33g)	2	1	0
IRF2_extended (33g)	3	1	0
IRF4_extended (33g)	1	1	0
IRF4_extended (33g)	2	1	0
IRF4_extended (33g)	3	1	0
MSX2_extended (33g)	3	1	0
SOX2_extended (33g)	3	1	0
FOXP1 (32g)	3	1	0
STAT3 (32g)	1	1	0
STAT3 (32g)	3	1	0
GLI2_extended (32g)	1	1	0
GLI2_extended (32g)	2	1	0
GLI2_extended (32g)	3	1	0
EP300 (31g)	1	1	0
EP300 (31g)	2	1	0
EP300 (31g)	3	1	0
YY2 (32g)	1	1	0
YY2 (32g)	2	1	0
YY2 (32g)	3	1	0
RUNX2_extended (31g)	2	1	0
RUNX2_extended (31g)	3	1	0
ELF3_extended (31g)	3	1	0
CREB3L2_extended (29g)	1	1	0
CREB3L2_extended (29g)	3	1	0
TBL1XR1_extended (30g)	3	1	0
KLF7_extended (28g)	1	1	0
KLF7_extended (28g)	2	1	0
KLF7_extended (28g)	3	1	0
DMRT2_extended (28g)	2	1	0
DMRT2_extended (28g)	3	1	0
MEIS1_extended (27g)	1	1	0
MEIS1_extended (27g)	2	1	0
MEIS1_extended (27g)	3	1	0
MIXL1_extended (28g)	1	1	0
MIXL1_extended (28g)	2	1	0
MIXL1_extended (28g)	3	1	0
ALX4 (27g)	1	1	0
ALX4 (27g)	2	1	0
ALX4 (27g)	3	1	0
NR4A3_extended (27g)	1	1	0
NR4A3_extended (27g)	2	1	0
NR4A3_extended (27g)	3	1	0
RFXANK_extended (27g)	1	1	0
RFXANK_extended (27g)	2	1	0
RFXANK_extended (27g)	3	1	0
MEIS1 (25g)	1	1	0
MEIS1 (25g)	2	1	0
MEIS1 (25g)	3	1	0
ALX1_extended (25g)	1	1	0
ALX1_extended (25g)	2	1	0
ALX1_extended (25g)	3	1	0
LHX1_extended (25g)	1	1	0
LHX1_extended (25g)	3	1	0
NFYA_extended (25g)	1	1	0
NFYA_extended (25g)	2	1	0
NFYA_extended (25g)	3	1	0
NR1D1_extended (25g)	2	1	0
NR1D1_extended (25g)	3	1	0
RCOR1_extended (25g)	1	1	0
RCOR1_extended (25g)	2	1	0
RCOR1_extended (25g)	3	1	0
E2F8 (24g)	1	1	0
E2F8 (24g)	2	1	0
E2F8 (24g)	3	1	0
ATF4_extended (25g)	2	1	0
NR2C1_extended (24g)	1	1	0
NR2C1_extended (24g)	2	1	0
NR2C1_extended (24g)	3	1	0
RARB_extended (24g)	1	1	0
RARB_extended (24g)	2	1	0
RARB_extended (24g)	3	1	0
SOX6_extended (24g)	1	1	0
SOX6_extended (24g)	2	1	0
SOX6_extended (24g)	3	1	0
TCF3_extended (25g)	2	1	0
MSX2 (24g)	3	1	0
SMARCA4 (24g)	1	1	0
SMARCA4 (24g)	2	1	0
SMARCA4 (24g)	3	1	0
IRF7_extended (23g)	1	1	0
IRF7_extended (23g)	2	1	0
IRF7_extended (23g)	3	1	0
MEF2A_extended (23g)	1	1	0
MEF2A_extended (23g)	2	1	0
MEF2A_extended (23g)	3	1	0
PKNOX1_extended (23g)	1	1	0
PKNOX1_extended (23g)	2	1	0
PKNOX1_extended (23g)	3	1	0
PRRX1_extended (23g)	1	1	0
PRRX1_extended (23g)	3	1	0
SOX14_extended (24g)	1	1	0
SOX14_extended (24g)	2	1	0
SOX14_extended (24g)	3	1	0
STAT1_extended (23g)	1	1	0
STAT1_extended (23g)	2	1	0
STAT1_extended (23g)	3	1	0
EMX2_extended (22g)	1	1	0
EMX2_extended (22g)	3	1	0
HSF2_extended (22g)	1	1	0
HSF2_extended (22g)	2	1	0
HSF2_extended (22g)	3	1	0
MYC_extended (23g)	2	1	0
MYC_extended (23g)	3	1	0
OSR1_extended (22g)	1	1	0
OSR1_extended (22g)	2	1	0
OSR1_extended (22g)	3	1	0
BACH2 (21g)	1	1	0
BACH2 (21g)	2	1	0
BACH2 (21g)	3	1	0
IRF4 (22g)	1	1	0
IRF4 (22g)	2	1	0
IRF4 (22g)	3	1	0
RUNX2 (21g)	2	1	0
RUNX2 (21g)	3	1	0
NFIC_extended (21g)	1	1	0
NFIC_extended (21g)	2	1	0
NFIC_extended (21g)	3	1	0
NFKB2_extended (21g)	2	1	0
NFKB2_extended (21g)	3	1	0
CREB3L1_extended (20g)	1	1	0
CREB3L1_extended (20g)	2	1	0
CREB3L1_extended (20g)	3	1	0
DLX2_extended (20g)	1	1	0
DLX2_extended (20g)	3	1	0
FOXD4_extended (21g)	1	1	0
FOXD4_extended (21g)	2	1	0
FOXD4_extended (21g)	3	1	0
NFIL3_extended (20g)	2	1	0
NFIL3_extended (20g)	3	1	0
PHF8_extended (20g)	1	1	0
PHF8_extended (20g)	2	1	0
PHF8_extended (20g)	3	1	0
NFIC (19g)	1	1	0
NFIC (19g)	2	1	0
NFIC (19g)	3	1	0
ARID3A_extended (19g)	1	1	0
ARID3A_extended (19g)	2	1	0
ARID3A_extended (19g)	3	1	0
ELK1_extended (20g)	1	1	0
ELK1_extended (20g)	2	1	0
ELK1_extended (20g)	3	1	0
KLF1_extended (20g)	1	1	0
KLF1_extended (20g)	3	1	0
LHX2_extended (19g)	1	1	0
LHX2_extended (19g)	2	1	0
LHX2_extended (19g)	3	1	0
MYCN_extended (20g)	1	1	0
MYCN_extended (20g)	2	1	0
MYCN_extended (20g)	3	1	0
RXRA_extended (19g)	1	1	0
RXRA_extended (19g)	2	1	0
RXRA_extended (19g)	3	1	0
DLX2 (18g)	1	1	0
DLX2 (18g)	3	1	0
GRHL2 (19g)	1	1	0
GRHL2 (19g)	2	1	0
GRHL2 (19g)	3	1	0
POU3F1 (18g)	2	1	0
POU3F1 (18g)	3	1	0
RELA (18g)	1	1	0
RELA (18g)	2	1	0
RELA (18g)	3	1	0
SOX2 (18g)	3	1	0
ZBTB14 (18g)	1	1	0
ZBTB14 (18g)	2	1	0
ZBTB14 (18g)	3	1	0
ASCL1_extended (19g)	1	1	0
ASCL1_extended (19g)	2	1	0
ASCL1_extended (19g)	3	1	0
GATA2_extended (18g)	1	1	0
GATA2_extended (18g)	2	1	0
GATA2_extended (18g)	3	1	0
RFX7_extended (18g)	1	1	0
RFX7_extended (18g)	2	1	0
RFX7_extended (18g)	3	1	0
SMC3_extended (19g)	1	1	0
SMC3_extended (19g)	2	1	0
SMC3_extended (19g)	3	1	0
IRF3 (18g)	1	1	0
IRF3 (18g)	3	1	0
PURA (17g)	1	1	0
PURA (17g)	2	1	0
PURA (17g)	3	1	0
DLX3_extended (18g)	2	1	0
DLX3_extended (18g)	3	1	0
POU6F2_extended (17g)	1	1	0
POU6F2_extended (17g)	3	1	0
RFX1_extended (17g)	1	1	0
RFX1_extended (17g)	2	1	0
RFX1_extended (17g)	3	1	0
ARID3A (16g)	1	1	0
ARID3A (16g)	2	1	0
ARID3A (16g)	3	1	0
HSF2 (16g)	1	1	0
HSF2 (16g)	2	1	0
HSF2 (16g)	3	1	0
NFIL3 (16g)	1	1	0
NFIL3 (16g)	2	1	0
NFIL3 (16g)	3	1	0
RCOR1 (17g)	1	1	0
RCOR1 (17g)	2	1	0
RCOR1 (17g)	3	1	0
TGIF2_extended (16g)	1	1	0
TGIF2_extended (16g)	2	1	0
TGIF2_extended (16g)	3	1	0
ZNF76_extended (17g)	1	1	0
ZNF76_extended (17g)	2	1	0
ZNF76_extended (17g)	3	1	0
MAX (16g)	1	1	0
MAX (16g)	2	1	0
MAX (16g)	3	1	0
STAT1 (15g)	1	1	0
STAT1 (15g)	2	1	0
STAT1 (15g)	3	1	0
HOXD4_extended (15g)	1	1	0
HOXD4_extended (15g)	2	1	0
HOXD4_extended (15g)	3	1	0
SOX15_extended (16g)	1	1	0
SOX15_extended (16g)	2	1	0
SOX15_extended (16g)	3	1	0
SP4_extended (15g)	1	1	0
SP4_extended (15g)	2	1	0
SP4_extended (15g)	3	1	0
MYCN (15g)	1	1	0
MYCN (15g)	2	1	0
MYCN (15g)	3	1	0
POU6F1 (14g)	1	1	0
POU6F1 (14g)	2	1	0
POU6F1 (14g)	3	1	0
RFX1 (14g)	1	1	0
RFX1 (14g)	2	1	0
RFX1 (14g)	3	1	0
BACH1_extended (14g)	1	1	0
BACH1_extended (14g)	3	1	0
FOXO6_extended (15g)	1	1	0
FOXO6_extended (15g)	2	1	0
FOXO6_extended (15g)	3	1	0
NFE2L2_extended (14g)	1	1	0
NFE2L2_extended (14g)	2	1	0
NFE2L2_extended (14g)	3	1	0
POU3F3_extended (14g)	1	1	0
POU3F3_extended (14g)	2	1	0
POU3F3_extended (14g)	3	1	0
ASCL1 (14g)	1	1	0
ASCL1 (14g)	2	1	0
ASCL1 (14g)	3	1	0
NFYA (13g)	1	1	0
NFYA (13g)	2	1	0
NFYA (13g)	3	1	0
NR1D1 (13g)	2	1	0
NR1D1 (13g)	3	1	0
PPARG (14g)	1	1	0
PPARG (14g)	2	1	0
PPARG (14g)	3	1	0
RARB (13g)	1	1	0
RARB (13g)	2	1	0
RARB (13g)	3	1	0
TCF3 (14g)	1	1	0
TCF3 (14g)	2	1	0
TCF3 (14g)	3	1	0
TRPS1 (13g)	1	1	0
TRPS1 (13g)	2	1	0
TRPS1 (13g)	3	1	0
BCL6_extended (13g)	1	1	0
BCL6_extended (13g)	2	1	0
BCL6_extended (13g)	3	1	0
NFE2L3_extended (13g)	1	1	0
NFE2L3_extended (13g)	2	1	0
NFE2L3_extended (13g)	3	1	0
POLR3A_extended (14g)	1	1	0
POLR3A_extended (14g)	3	1	0
BHLHE41 (12g)	2	1	0
BHLHE41 (12g)	3	1	0
CREB3L1 (12g)	1	1	0
CREB3L1 (12g)	2	1	0
CREB3L1 (12g)	3	1	0
ELF3 (13g)	2	1	0
ELF3 (13g)	3	1	0
ENO1 (13g)	3	1	0
MEF2A (12g)	1	1	0
MEF2A (12g)	2	1	0
MEF2A (12g)	3	1	0
ZNF829 (13g)	1	1	0
ZNF829 (13g)	2	1	0
ZNF829 (13g)	3	1	0
ASCL2_extended (13g)	2	1	0
ASCL2_extended (13g)	3	1	0
NFATC4_extended (13g)	1	1	0
NFATC4_extended (13g)	2	1	0
NFATC4_extended (13g)	3	1	0
PHOX2A_extended (12g)	1	1	0
PHOX2A_extended (12g)	2	1	0
PHOX2A_extended (12g)	3	1	0
REL_extended (12g)	1	1	0
REL_extended (12g)	2	1	0
REL_extended (12g)	3	1	0
SOX4_extended (13g)	2	1	0
SOX4_extended (13g)	3	1	0
DLX3 (12g)	2	1	0
DLX3 (12g)	3	1	0
EMX2 (12g)	1	1	0
EMX2 (12g)	3	1	0
ERF (11g)	1	1	0
ERF (11g)	2	1	0
ERF (11g)	3	1	0
TGIF2 (12g)	1	1	0
TGIF2 (12g)	2	1	0
TGIF2 (12g)	3	1	0
ZFP82 (12g)	1	1	0
ZFP82 (12g)	2	1	0
ZFP82 (12g)	3	1	0
FOXP4_extended (11g)	2	1	0
FOXP4_extended (11g)	3	1	0
MEIS3_extended (11g)	1	1	0
MEIS3_extended (11g)	2	1	0
MEIS3_extended (11g)	3	1	0
POU2F1_extended (11g)	1	1	0
POU2F1_extended (11g)	2	1	0
POU2F1_extended (11g)	3	1	0
RORA_extended (11g)	1	1	0
RORA_extended (11g)	2	1	0
RORA_extended (11g)	3	1	0
ZNF92_extended (12g)	1	1	0
ZNF92_extended (12g)	2	1	0
ZNF92_extended (12g)	3	1	0
CYB5R1 (11g)	2	1	0
CYB5R1 (11g)	3	1	0
ETV3 (10g)	1	1	0
ETV3 (10g)	2	1	0
ETV3 (10g)	3	1	0
FOXO1 (11g)	2	1	0
FOXO1 (11g)	3	1	0
GLI2 (10g)	1	1	0
GLI2 (10g)	2	1	0
GLI2 (10g)	3	1	0
OSR1 (10g)	1	1	0
OSR1 (10g)	2	1	0
OSR1 (10g)	3	1	0
ZNF236 (11g)	1	1	0
ZNF236 (11g)	2	1	0
ZNF236 (11g)	3	1	0
ZNF316 (11g)	1	1	0
ZNF316 (11g)	2	1	0
ZNF316 (11g)	3	1	0
ZNF384 (10g)	1	1	0
ZNF384 (10g)	2	1	0
ZNF384 (10g)	3	1	0
ZNF740 (11g)	1	1	0
ZNF740 (11g)	2	1	0
ZNF740 (11g)	3	1	0
GMEB1_extended (11g)	1	1	0
GMEB1_extended (11g)	2	1	0
GMEB1_extended (11g)	3	1	0
IRF6_extended (10g)	1	1	0
IRF6_extended (10g)	2	1	0
IRF6_extended (10g)	3	1	0
SOX1_extended (11g)	1	1	0
SOX1_extended (11g)	2	1	0
SOX1_extended (11g)	3	1	0
TCF7L1_extended (10g)	1	1	0
TCF7L1_extended (10g)	2	1	0
TCF7L1_extended (10g)	3	1	0
TRIM28_extended (11g)	1	1	0
TRIM28_extended (11g)	2	1	0
TRIM28_extended (11g)	3	1	0
