# Supplementary material for: Spatiotemporal cell landscape of human embryonic tooth development
Source: Cell Prolif. 2024 Jun 12;57(9):e13653. doi: 10.1111/cpr.13653 (PMC11503248; doi:10.1111/cpr.13653)
Supplement: Supplementary file 6 — Table S6. Enrichment of SI branch gene module in transcription factor targets predicted by SCENIC. [file CPR-57-e13653-s005.csv]

module one:ascending; module two:descending.
regulon	module	p	odds.ratio
DLX3_extended (18g)	1	2.01E-14	56.22319993
NR1D1 (13g)	1	4.53E-10	48.23767077
MYC_extended (23g)	3	4.12E-13	32.32803605
CREB5 (208g)	3	7.66E-75	24.09179679
RUNX2_extended (31g)	1	3.94E-14	23.18945608
CREB5_extended (702g)	3	1.63E-128	17.13873941
NR1D1_extended (25g)	1	3.68E-09	16.91000921
RUNX2 (21g)	1	1.34E-07	16.08268718
JUNB (134g)	1	1.06E-36	15.3333813
JUN (107g)	3	8.88E-28	15.12881911
FOXP1_extended (57g)	1	1.83E-14	12.7943758
FOS (143g)	1	1.58E-30	12.09321464
JUNB_extended (316g)	1	1.25E-56	11.58592526
CEBPB (59g)	1	4.85E-13	11.21783976
JUN (107g)	1	2.62E-21	10.95403154
JUN_extended (212g)	3	3.17E-35	10.9161938
ENO1 (13g)	3	0.00132197	10.81869828
KLF10_extended (308g)	1	1.88E-51	10.81350751
KLF10 (171g)	1	1.67E-31	10.80591347
SOX11_extended (42g)	2	1.55E-08	9.982843091
FOXP1 (32g)	1	8.67E-07	9.756431956
FOS_extended (296g)	1	5.82E-42	9.310057293
MAF_extended (394g)	3	1.41E-45	8.935322248
EGR1 (207g)	1	8.39E-28	8.461580042
JUN_extended (212g)	1	3.73E-28	8.410574312
NR2F2_extended (61g)	1	9.09E-10	8.398891858
POU3F1 (18g)	1	0.000978245	8.179341658
CEBPB_extended (727g)	1	4.12E-69	8.155104253
KLF6_extended (57g)	3	3.20E-08	8.094186965
MSX2_extended (33g)	1	1.08E-05	8.03268376
ATF3_extended (1629g)	3	3.25E-87	7.951710514
FOXO1 (11g)	1	0.011597996	7.946379558
MAFB_extended (283g)	3	1.47E-28	7.57042499
HLF_extended (233g)	1	6.89E-26	7.39869023
SMAD9 (131g)	2	6.25E-15	7.134223601
CREB3L2_extended (29g)	2	0.000204489	7.001176482
FOXO1_extended (69g)	1	5.08E-08	6.544208323
FOSL2_extended (271g)	1	7.92E-25	6.530944781
ELF3 (13g)	1	0.018794538	6.354634132
BACH2_extended (84g)	3	2.47E-08	6.339515966
IRX2_extended (76g)	1	3.44E-08	6.254038184
SOX2 (18g)	1	0.007656903	6.062631119
FOSL2 (155g)	1	5.07E-14	6.039348047
NFE2L1_extended (70g)	3	3.10E-06	5.648665344
MAFB_extended (283g)	1	1.07E-20	5.599189936
ATF3 (1310g)	3	3.57E-52	5.48267278
EGR1_extended (1040g)	1	1.19E-51	5.480308437
MEIS1 (25g)	1	0.004668821	5.313055753
ELF3_extended (31g)	1	0.002340956	5.109345642
JUND (52g)	1	9.41E-05	5.102545066
MAX (16g)	2	0.030888593	5.039133056
KLF11 (85g)	1	1.07E-06	5.017875131
RORA_extended (11g)	2	0.081654245	4.844767812
MEIS1_extended (27g)	1	0.006585633	4.829224234
FOXO3_extended (124g)	3	8.22E-08	4.822436386
KLF5_extended (764g)	3	3.52E-31	4.771352197
MAF_extended (394g)	1	5.34E-21	4.744591354
SOX2_extended (33g)	1	0.003261981	4.728969325
FOXP4_extended (11g)	1	0.085884088	4.698806884
CUX1 (237g)	1	3.48E-13	4.570590576
DLX2 (18g)	2	0.042194429	4.367184238
POU3F1_extended (48g)	1	0.00127292	4.268893487
MSX2 (24g)	1	0.021470714	4.242055812
ALX4 (27g)	3	0.020924914	4.230514617
ZNF471_extended (97g)	3	2.72E-05	4.177617293
E2F7 (157g)	2	8.47E-08	4.076172152
BACH2 (21g)	3	0.048756384	4.046819897
ENO1 (13g)	2	0.109371872	3.963665818
CEBPD_extended (192g)	1	9.55E-09	3.923035127
DLX2_extended (20g)	2	0.055279961	3.853148816
SOX4_extended (13g)	1	0.114848056	3.844453836
KLF11_extended (121g)	1	7.87E-06	3.786218252
IRX2_extended (76g)	3	0.000806997	3.722681004
ZC3H11A_extended (63g)	2	0.001628789	3.672097125
DDIT3_extended (127g)	1	1.56E-05	3.575362473
BACH1_extended (14g)	1	0.130134135	3.523447814
ETV5_extended (209g)	2	1.29E-07	3.509055654
CHD2 (675g)	2	1.01E-17	3.421354436
CHD2_extended (1052g)	2	8.15E-24	3.402591155
TBL1XR1_extended (30g)	2	0.040962233	3.363111219
MYCN (15g)	2	0.139123131	3.35315995
PITX1_extended (382g)	1	2.86E-11	3.334815596
E2F1 (260g)	2	3.64E-08	3.319724649
FOSB (37g)	1	0.024586347	3.317233356
FOSL2_extended (271g)	3	1.06E-07	3.285002328
PRRX1_extended (23g)	2	0.078037074	3.274027671
PITX1 (100g)	1	0.00055376	3.208283826
STAT5B_extended (55g)	2	0.009943594	3.201514306
E2F8 (24g)	2	0.086398555	3.117864852
FOXJ2_extended (47g)	1	0.018587338	3.110617434
PITX1_extended (382g)	3	5.61E-09	3.105411843
CUX1_extended (1536g)	1	4.53E-25	3.058193727
FOSL2 (155g)	3	0.000437716	2.849367161
PURA (17g)	1	0.178311563	2.8180938
KLF12_extended (238g)	3	2.58E-05	2.810223715
E2F7_extended (268g)	2	6.67E-06	2.742995916
JUND_extended (1273g)	1	1.47E-17	2.705889011
NFIL3_extended (20g)	3	0.187743709	2.691768814
ELF1_extended (2635g)	1	5.77E-24	2.64443662
KDM5A_extended (1304g)	2	1.70E-16	2.638618333
ETV4_extended (162g)	2	0.000766807	2.605008178
KLF5_extended (764g)	1	3.40E-11	2.572039943
DDIT3_extended (127g)	3	0.004602822	2.564141128
BRCA1_extended (468g)	2	2.23E-07	2.515098483
RB1 (269g)	2	5.30E-05	2.510212987
FOXO3_extended (124g)	1	0.003995661	2.508829078
TEAD4 (39g)	2	0.09071289	2.496281063
RXRA_extended (19g)	1	0.211725651	2.486114452
TAF1_extended (707g)	2	1.31E-09	2.483601071
BRCA1 (316g)	2	2.34E-05	2.458754737
JUND_extended (1273g)	3	1.08E-12	2.448429885
TEAD4_extended (40g)	2	0.097476636	2.426749347
MYCN_extended (20g)	2	0.218960995	2.42074328
FOXP4_extended (11g)	3	0.360050313	2.418841455
SOX1_extended (11g)	3	0.360050313	2.418841455
NR3C1_extended (322g)	1	2.38E-05	2.418635598
ZNF384 (10g)	2	0.362366149	2.417759134
RB1_extended (486g)	2	6.62E-07	2.40789714
KLF9_extended (213g)	1	0.000659575	2.364005426
SREBF1_extended (396g)	1	9.25E-06	2.341659591
EP300 (31g)	2	0.154020188	2.336836786
GRHL1 (427g)	3	1.58E-05	2.33608213
NR1H3_extended (52g)	2	0.077285535	2.326112983
MXI1_extended (2547g)	2	2.53E-17	2.313362837
E2F1_extended (403g)	2	1.71E-05	2.297854244
ALX4_extended (59g)	3	0.084480048	2.251280185
TFAP2B_extended (163g)	2	0.005443493	2.241796665
ELF1 (1569g)	1	7.75E-13	2.230275487
BACH2 (21g)	1	0.245672618	2.224136938
GRHL1 (427g)	1	2.22E-05	2.215676416
SOX6_extended (24g)	3	0.246871486	2.201606962
SOX14_extended (24g)	3	0.246871486	2.201606962
ETS2_extended (1933g)	3	2.56E-12	2.18744961
E2F8_extended (55g)	2	0.093202012	2.18570712
MYBL2_extended (44g)	2	0.126747035	2.183207436
ZNF84 (76g)	1	0.055854225	2.155141872
KLF3 (66g)	1	0.077481861	2.121962302
PITX1 (100g)	3	0.045293019	2.121441667
CEBPG_extended (241g)	3	0.003471881	2.116885244
GMEB1_extended (11g)	1	0.399492679	2.110370224
ATF4_extended (25g)	3	0.261804911	2.105563687
POLE3_extended (634g)	2	4.16E-06	2.105388601
JDP2_extended (127g)	3	0.029798539	2.090032515
SHOX2_extended (34g)	1	0.198153951	2.046546685
NFYA (13g)	3	0.409964782	2.015395338
BCL6_extended (13g)	3	0.409964782	2.015395338
ASCL2_extended (13g)	3	0.409964782	2.015395338
SOX4_extended (13g)	3	0.409964782	2.015395338
SUPT20H_extended (572g)	2	4.92E-05	1.996835277
KLF3_extended (297g)	1	0.002098092	1.987968445
EMX2 (12g)	2	0.4172752	1.977873117
ZFP82 (12g)	2	0.4172752	1.977873117
FOSB_extended (71g)	1	0.101655609	1.957722765
MAX_extended (1540g)	2	1.02E-08	1.945009785
EGR1 (207g)	3	0.018155655	1.919402728
BHLHE41 (12g)	1	0.426712868	1.918431013
ZNF84_extended (85g)	1	0.089908968	1.904900798
POU6F1 (14g)	3	0.433445775	1.860292054
HDAC2_extended (1331g)	2	7.78E-07	1.837227796
TCF3_extended (25g)	1	0.3138024	1.836537859
E2F2 (262g)	2	0.011683247	1.830971096
JDP2_extended (127g)	1	0.062193629	1.818490916
EZH2_extended (985g)	2	1.81E-05	1.808682536
CEBPD_extended (192g)	3	0.042723612	1.777982581
TRPS1 (13g)	1	0.452701603	1.758380996
NFE2L3_extended (13g)	1	0.452701603	1.758380996
EP300_extended (54g)	2	0.212744282	1.744996498
YY1_extended (2441g)	1	3.22E-08	1.744150941
POLE3 (206g)	2	0.038291387	1.729842895
ELF1_extended (2635g)	3	2.15E-07	1.722986372
BCLAF1_extended (2107g)	2	3.62E-07	1.717614853
ZNF148_extended (40g)	1	0.271050702	1.713719604
TFDP1 (479g)	2	0.003941733	1.711316379
ETS2_extended (1933g)	1	6.92E-07	1.707380174
KDM5B (483g)	2	0.004484054	1.695388564
ETV6_extended (92g)	3	0.159070017	1.695087644
HES4_extended (170g)	3	0.076387792	1.688899402
EGR1_extended (1040g)	3	0.00024393	1.686489641
POU6F1 (14g)	2	0.467464883	1.67328964
RFX1 (14g)	2	0.467464883	1.67328964
POU3F3_extended (14g)	2	0.467464883	1.67328964
POLR3A_extended (14g)	2	0.467464883	1.67328964
TAF7_extended (1652g)	1	6.39E-06	1.670078748
SAP30_extended (199g)	2	0.056102693	1.664267916
KLF13_extended (422g)	1	0.00955595	1.653357531
PPARA_extended (47g)	3	0.286819693	1.65162003
FOXJ2_extended (47g)	3	0.286819693	1.65162003
FOS (143g)	3	0.116128756	1.63582222
STAT3 (32g)	3	0.365273353	1.613321348
NFIL3 (16g)	3	0.477647632	1.611887846
USF2 (227g)	3	0.06880483	1.607614189
ELF2_extended (1765g)	2	3.28E-05	1.597721313
SIN3A (223g)	2	0.067294489	1.585815506
KDM5B_extended (1062g)	2	0.000907312	1.567834801
ZNF91 (183g)	3	0.112836928	1.559264894
UBTF_extended (1233g)	1	0.00050521	1.552874759
YY1_extended (2441g)	3	4.24E-05	1.550383948
TAF7_extended (1652g)	3	0.000344824	1.540609448
YY1 (576g)	1	0.012343586	1.530116213
ELF1 (1569g)	3	0.00059851	1.524527565
HES4_extended (170g)	2	0.129223632	1.515538067
GRHL2_extended (135g)	1	0.158628791	1.515320781
EGR2_extended (90g)	1	0.222637078	1.512132088
TCF12_extended (171g)	2	0.133002227	1.505919778
RAD21_extended (1299g)	2	0.001536799	1.488300767
KLF3_extended (297g)	3	0.083804728	1.48594309
FOXJ2_extended (47g)	2	0.341894136	1.484952573
JUND (52g)	3	0.341775799	1.482377336
ETV6_extended (92g)	1	0.23750205	1.476683895
FOXJ3 (502g)	3	0.043794939	1.456833243
YY1 (576g)	3	0.034239439	1.45495914
HES7 (48g)	2	0.354073074	1.451818592
ARID3A (16g)	2	0.513340042	1.449919518
E2F2_extended (374g)	2	0.065424285	1.445709113
SREBF1_extended (396g)	3	0.070679024	1.443777879
FOXJ3_extended (545g)	3	0.043759299	1.437846851
CUX1_extended (1536g)	3	0.003968383	1.425131403
PBX3_extended (112g)	1	0.244351308	1.411363745
TFDP1_extended (741g)	2	0.025006601	1.409889894
LBX2_extended (48g)	1	0.371317379	1.407990942
NFIL3 (16g)	1	0.523822689	1.406325174
UBTF_extended (1233g)	3	0.01007659	1.405890208
STAT5B_extended (55g)	3	0.374659189	1.396465047
RBBP5 (184g)	2	0.18732682	1.391003494
JUNB_extended (316g)	3	0.12672122	1.388912948
POLR2A (1028g)	3	0.019797245	1.388202072
XBP1_extended (286g)	2	0.127780285	1.387388846
USF2_extended (393g)	3	0.103056747	1.382451993
FOSB (37g)	3	0.435786863	1.382203619
ATF6_extended (84g)	2	0.310094741	1.379604482
IRF2_extended (33g)	1	0.444343477	1.361641347
USF1_extended (274g)	2	0.151619124	1.359981682
PURA (17g)	2	0.534776629	1.359185806
RFX1_extended (17g)	2	0.534776629	1.359185806
ZNF76_extended (17g)	2	0.534776629	1.359185806
SREBF2_extended (86g)	2	0.327568126	1.345295232
JUNB (134g)	3	0.284050135	1.337028577
GRHL2_extended (135g)	3	0.290339784	1.326454654
CEBPA_extended (58g)	3	0.407206845	1.319933949
POU6F2_extended (17g)	1	0.545417134	1.318327364
IRF1_extended (345g)	1	0.153619454	1.310038677
ZNF358 (314g)	3	0.185182984	1.308572851
ZNF583_extended (71g)	2	0.380909345	1.30014257
PATZ1_extended (467g)	2	0.127808813	1.297669652
CEBPB (59g)	3	0.417948544	1.29624062
E2F6 (432g)	2	0.141379146	1.293302943
SIN3A_extended (544g)	2	0.117894928	1.286623682
STAT5A (36g)	2	0.474252176	1.279717832
KLF13_extended (422g)	3	0.170451312	1.278772835
STAT3_extended (40g)	3	0.476022842	1.272738328
POLR2A_extended (1565g)	3	0.045185719	1.261771833
KLF10_extended (308g)	3	0.244450217	1.245333388
FOSB (37g)	2	0.488706845	1.243038284
IRF3 (18g)	1	0.566034184	1.24066721
ZMIZ1_extended (455g)	3	0.198136717	1.239719421
ELF2 (861g)	2	0.126581527	1.219337811
CREB1_extended (750g)	2	0.154457858	1.209357189
ARID3A_extended (19g)	2	0.574864082	1.207958578
PATZ1_extended (467g)	3	0.23318261	1.204835075
HLF_extended (233g)	3	0.322486253	1.202204846
KLF9_extended (213g)	3	0.340458931	1.194587967
BRF1_extended (543g)	2	0.215157417	1.193067368
ZNF91_extended (433g)	1	0.241942119	1.191691716
ZNF91_extended (433g)	3	0.274779497	1.178191522
SMARCA4_extended (897g)	2	0.19378696	1.163417016
CEBPA_extended (58g)	1	0.492194816	1.150914489
CREB3L1_extended (20g)	2	0.593595824	1.144278411
KLF1_extended (20g)	2	0.593595824	1.144278411
KDM5B_extended (1062g)	3	0.235940583	1.133234754
ALX4_extended (59g)	1	0.503685115	1.130255009
THAP11_extended (428g)	2	0.333260668	1.127087574
IRF3_extended (308g)	2	0.379772839	1.116402215
NFIL3_extended (20g)	1	0.604510718	1.109870049
FOXO3_extended (124g)	2	0.465334554	1.106537239
ARX_extended (92g)	3	0.500166854	1.09901941
ATF3 (1310g)	1	0.273304943	1.095392156
E2F6_extended (798g)	2	0.326538412	1.094263501
ESRRA_extended (534g)	3	0.375158505	1.092284187
ZNF91 (183g)	1	0.448608602	1.092188967
ATF3_extended (1629g)	1	0.26745255	1.088891303
BACH2 (21g)	2	0.611503888	1.086948316
NFIC_extended (21g)	2	0.611503888	1.086948316
FOXD4_extended (21g)	2	0.611503888	1.086948316
POLR2A (1028g)	1	0.315582544	1.08674181
ESRRA_extended (534g)	1	0.37893248	1.083458293
XRCC4_extended (426g)	2	0.414286317	1.073854714
FOSB_extended (71g)	3	0.540376839	1.066239683
MAZ_extended (558g)	2	0.408826582	1.065889268
NFKB2_extended (21g)	1	0.622452623	1.054305446
FOXD4_extended (21g)	1	0.622452623	1.054305446
LBX2_extended (48g)	3	0.574266344	1.050623704
MSX2 (24g)	3	0.622614626	1.050505628
EMX2_extended (22g)	2	0.62862442	1.035122363
OSR1_extended (22g)	2	0.62862442	1.035122363
KLF10 (171g)	3	0.523031344	1.031678942
FOS_extended (296g)	3	0.514336085	1.021382297
NR2C2_extended (449g)	2	0.510159896	1.013909896
USF2_extended (393g)	1	0.515256532	1.012465344
NFYA_extended (25g)	3	0.637648364	1.006619814
HSF2_extended (22g)	1	0.639582152	1.003984256
RARA_extended (76g)	3	0.586862388	0.992765469
ZNF84 (76g)	3	0.586862388	0.992765469
SP1 (412g)	2	0.546995703	0.992734795
MEF2A_extended (23g)	2	0.644991985	0.987968998
PKNOX1_extended (23g)	2	0.644991985	0.987968998
MYC_extended (23g)	2	0.644991985	0.987968998
SP1_extended (575g)	2	0.554583537	0.987330099
NR2C2 (71g)	2	0.609961817	0.958678093
FOSB_extended (71g)	2	0.609961817	0.958678093
ELK4_extended (706g)	3	0.612903455	0.958006938
KDM5A (190g)	2	0.601280728	0.954665211
GTF3C2_extended (285g)	2	0.604018315	0.954275091
SMARCA4 (24g)	2	0.660639631	0.944926004
NFE2L1_extended (70g)	1	0.620266885	0.943697989
ETV3_extended (160g)	3	0.615888905	0.940411922
CREB5_extended (702g)	1	0.658727932	0.937405385
POLR2A_extended (1565g)	1	0.713748654	0.933964184
NR3C1_extended (322g)	3	0.632784029	0.933307245
GTF3C2 (267g)	2	0.631988521	0.932408326
CTCF_extended (926g)	2	0.700505174	0.924089219
FOXJ3 (502g)	1	0.679799025	0.916936734
NR2C1_extended (24g)	1	0.671549271	0.916510478
TAL1 (48g)	1	0.646290269	0.916339683
GTF2F1 (644g)	2	0.705834367	0.909523792
ZNF471_extended (97g)	1	0.645953965	0.90605888
ALX1_extended (25g)	2	0.675598959	0.905469418
TCF3_extended (25g)	2	0.675598959	0.905469418
DMRT2_extended (28g)	3	0.67925812	0.894521816
THAP1 (336g)	3	0.690030899	0.891737665
ZNF84_extended (85g)	3	0.662598702	0.883038523
FOXJ3_extended (545g)	1	0.744099457	0.881574318
LHX1_extended (25g)	1	0.68645539	0.878240028
RCOR1_extended (25g)	1	0.68645539	0.878240028
ATF4_extended (25g)	1	0.68645539	0.878240028
KDM5B (483g)	3	0.733394017	0.876426972
CREB3L2_extended (29g)	3	0.692040123	0.862493347
ELK4_extended (706g)	2	0.804578622	0.856168018
CEBPG_extended (241g)	2	0.739189944	0.84019419
ALX4 (27g)	2	0.703572211	0.835660585
OVOL2 (54g)	2	0.693661893	0.835314396
GRHL2_extended (135g)	2	0.714127813	0.834266879
TBL1XR1_extended (30g)	3	0.704313886	0.832673526
EGR2_extended (90g)	3	0.70010156	0.831887514
GTF2F1_extended (1468g)	2	0.918227925	0.826001955
SIX5_extended (320g)	1	0.789171764	0.816968718
ZMIZ1_extended (455g)	1	0.827153333	0.811796081
REST_extended (1002g)	3	0.895721733	0.807995417
PBX3_extended (112g)	2	0.732138612	0.803393985
ZBTB17_extended (225g)	2	0.779134996	0.797942228
KLF6_extended (57g)	2	0.72185026	0.789524417
E2F4 (230g)	2	0.799023334	0.779586712
BACH2_extended (84g)	1	0.739546838	0.779535502
YY2 (32g)	3	0.727416548	0.778804989
IRF3_extended (308g)	1	0.830698581	0.775855873
GABPA_extended (761g)	3	0.906482765	0.774115223
ZNF281_extended (169g)	1	0.783361475	0.773320467
ERF_extended (384g)	3	0.842108953	0.772962551
NELFE_extended (803g)	2	0.922784661	0.771944804
GABPB1_extended (1728g)	2	0.97868064	0.765386708
SREBF2_extended (86g)	1	0.753902298	0.760604116
IRF2_extended (33g)	3	0.73828341	0.754395625
MSX2_extended (33g)	3	0.73828341	0.754395625
RBBP5_extended (562g)	2	0.909714699	0.75061575
THAP11 (180g)	2	0.809498806	0.746332382
ZNF555 (59g)	1	0.75410461	0.738721244
HCFC1_extended (101g)	3	0.771304587	0.737726338
RB1 (269g)	3	0.844473961	0.735569853
ZNF281_extended (169g)	3	0.807445329	0.733446184
GABPA_extended (761g)	1	0.952026126	0.731632188
FOXK1_extended (136g)	3	0.794917404	0.729568279
POLR2A (1028g)	2	0.973194529	0.723811432
CREB3L4_extended (62g)	2	0.763955931	0.723382599
REST_extended (1002g)	1	0.974568561	0.721252191
TAL1_extended (91g)	1	0.787011911	0.717040159
SP1 (412g)	3	0.899817114	0.716838989
FOXP1 (32g)	2	0.763419908	0.700543795
STAT3 (32g)	2	0.763419908	0.700543795
ZNF471_extended (97g)	2	0.806144578	0.691772712
CREB5_extended (702g)	2	0.967856725	0.688904117
ZNF358 (314g)	1	0.909031571	0.687170471
E2F4_extended (292g)	2	0.901197712	0.685315896
STAT5A_extended (131g)	2	0.834087309	0.681939667
IRF4_extended (33g)	2	0.773856299	0.678587032
ATF1_extended (255g)	1	0.896990391	0.67762202
PITX1 (100g)	2	0.822333241	0.670182578
CEBPB_extended (727g)	3	0.972768684	0.66796186
KDM5B (483g)	1	0.956908315	0.665528848
E2F4_extended (292g)	1	0.91787913	0.664353931
HCFC1_extended (101g)	2	0.827467587	0.663279595
ELK3_extended (33g)	1	0.783796127	0.658178767
E2F4 (230g)	1	0.901745212	0.656932091
PATZ1_extended (467g)	1	0.965556601	0.641354811
RELA_extended (552g)	2	0.975009724	0.636690518
TP53_extended (140g)	2	0.86976977	0.636252627
FOXK1_extended (136g)	1	0.869956937	0.63594094
RXRG_extended (175g)	2	0.88907149	0.635480718
HES4_extended (170g)	1	0.889239834	0.63519059
TEAD4 (39g)	3	0.794984524	0.634916788
SP1_extended (575g)	3	0.972632307	0.63436586
ZMIZ1_extended (455g)	2	0.967078326	0.629178783
SP1 (412g)	1	0.965148848	0.623295915
CUX1 (237g)	3	0.91437053	0.622221882
POU3F2 (36g)	2	0.802488556	0.62024447
TEAD4_extended (40g)	3	0.803163029	0.618577639
ZNF148_extended (40g)	3	0.803163029	0.618577639
ERF_extended (384g)	1	0.964813671	0.613096906
KDM5B_extended (1062g)	1	0.998027708	0.609291014
POU3F2 (36g)	1	0.811941275	0.6015904
STAT5A (36g)	1	0.811941275	0.6015904
GABPA (322g)	1	0.959270092	0.598885892
ZNF84 (76g)	2	0.853638088	0.585733985
KLF11 (85g)	3	0.857272294	0.580192761
THAP1 (336g)	1	0.971231565	0.572444816
E4F1 (39g)	2	0.827502287	0.571113586
RARA_extended (76g)	1	0.864879313	0.568080124
FOXJ3 (502g)	2	0.988561315	0.566066063
SMAD9 (131g)	3	0.897920762	0.563176265
POLR2A_extended (1565g)	2	0.999943788	0.560763951
FOXJ3_extended (545g)	2	0.991716038	0.560207749
GABPB1 (508g)	2	0.990078487	0.558864716
THAP1_extended (690g)	3	0.994856989	0.557001238
STAT3_extended (40g)	2	0.835116706	0.556416264
TEAD4 (39g)	1	0.836429005	0.553936783
SP1_extended (575g)	1	0.994534244	0.551058041
ATF3_extended (1629g)	2	0.999975191	0.548646338
CHD1_extended (41g)	2	0.842395682	0.542453788
TAL1_extended (91g)	3	0.882126081	0.540764107
PAX6_extended (40g)	1	0.843862674	0.539681386
TEAD4_extended (40g)	1	0.843862674	0.539681386
KLF12_extended (238g)	1	0.961996348	0.539645488
ELK4_extended (706g)	1	0.998192157	0.53456393
NFYB_extended (707g)	1	0.9982365	0.533732889
CEBPG_extended (241g)	1	0.965083843	0.532598364
CREB5 (208g)	2	0.954826713	0.530454337
CHD1_extended (41g)	1	0.850959168	0.526138743
ZNF84_extended (85g)	2	0.893610494	0.521765734
NFYB_extended (707g)	2	0.998586999	0.518379866
CREB5 (208g)	1	0.962196622	0.514362264
ATF6_extended (84g)	1	0.899257	0.512259972
XBP1_extended (286g)	3	0.973703383	0.510850146
GABPA_extended (761g)	2	0.999223764	0.508034051
TCF12_extended (171g)	1	0.954454613	0.5009398
RB1_extended (486g)	3	0.994308271	0.495832323
ATF3 (1310g)	2	0.999986754	0.493965119
STAT5A_extended (131g)	1	0.940160783	0.491048048
RXRG_extended (175g)	1	0.959878002	0.489029844
FOXK1_extended (136g)	2	0.942258529	0.487069993
TAL1_extended (91g)	2	0.914353242	0.486315796
ZNF91 (183g)	2	0.963196202	0.481391934
ETV6_extended (92g)	2	0.917418412	0.480865758
E4F1_extended (93g)	2	0.920380378	0.475535495
ZBTB17_extended (225g)	1	0.977473548	0.473835989
ZNF629 (47g)	2	0.879807364	0.471433876
BCLAF1_extended (2107g)	1	0.99999999	0.467739448
E2F7 (157g)	3	0.952260549	0.466915999
NFYB (557g)	2	0.998723352	0.46515574
RBBP5 (184g)	1	0.969969374	0.464180678
TAL1 (48g)	2	0.885116855	0.46135912
OVOL2 (54g)	3	0.888721639	0.454573004
SIX5_extended (320g)	3	0.989246759	0.454014894
ELK4 (49g)	2	0.89019227	0.451704127
GABPA (322g)	3	0.989814568	0.451051739
ZNF91_extended (433g)	2	0.997202008	0.451039828
NFYB (557g)	1	0.999192277	0.450825538
HES7 (48g)	1	0.892392797	0.447483274
E2F8_extended (55g)	3	0.893166971	0.446112084
POU3F2_extended (50g)	2	0.895043909	0.442443199
MAF_extended (394g)	2	0.996633914	0.441134254
SIN3A (223g)	3	0.979463688	0.436016048
POU3F2_extended (50g)	1	0.901959429	0.429136119
TCF12_extended (171g)	3	0.968862155	0.427421127
HCFC1_extended (101g)	1	0.947045197	0.423604657
THAP1_extended (690g)	1	0.999898113	0.420129721
ZNF555 (59g)	3	0.909245535	0.415185849
JUNB_extended (316g)	2	0.995287832	0.413337483
JUN_extended (212g)	2	0.985484501	0.413098498
JUN (107g)	2	0.952628387	0.411571924
RBBP5_extended (562g)	1	0.999731761	0.407657365
GABPA (322g)	2	0.996097446	0.40524775
ZNF143 (163g)	2	0.976873836	0.403820462
KLF11_extended (121g)	3	0.956406667	0.403266251
NR2F2_extended (61g)	3	0.916355165	0.401268983
TAF7_extended (1652g)	2	0.999999998	0.388335712
ZC3H11A_extended (63g)	3	0.922909029	0.388249946
FOXP1_extended (57g)	2	0.92351457	0.386877289
JUND_extended (1273g)	2	0.999999917	0.386833122
SIN3A (223g)	1	0.99195482	0.380058826
CEBPA_extended (58g)	2	0.926896434	0.380053365
ZNF143_extended (679g)	2	0.999965318	0.37535793
KLF6_extended (57g)	1	0.929234575	0.375240979
ALX4_extended (59g)	2	0.930129066	0.37346474
USF2 (227g)	1	0.993006176	0.373094556
STAT5A_extended (131g)	3	0.969061246	0.371643366
KLF3 (66g)	3	0.931791664	0.370223535
RAD21_extended (1299g)	1	0.999999989	0.365892401
GTF3C2 (267g)	3	0.994566548	0.361498465
POLE3_extended (634g)	1	0.999973292	0.357897791
FOXO1_extended (69g)	3	0.939652927	0.353787634
IRF1_extended (345g)	3	0.998292238	0.347691276
TFDP1 (479g)	3	0.999663673	0.347660552
ZNF358 (314g)	2	0.99842335	0.34486717
CREB3L4_extended (62g)	1	0.943942776	0.344317287
GABPB1_extended (1728g)	1	1	0.343727971
ZNF583_extended (71g)	3	0.944384785	0.343613003
GTF3C2_extended (285g)	3	0.996916003	0.337739888
XRCC4_extended (426g)	3	0.999505715	0.335854269
KDM5A (190g)	1	0.992794187	0.33419121
MAZ_extended (558g)	1	0.999966342	0.333434529
JUNB (134g)	2	0.983178983	0.326528245
BCLAF1_extended (2107g)	3	1	0.322007801
FOXO1_extended (69g)	2	0.955560016	0.318236233
TFDP1_extended (741g)	3	0.999995473	0.31452836
NFE2L1_extended (70g)	2	0.957527153	0.31359381
IRF1_extended (345g)	2	0.999462848	0.312458559
KLF9_extended (213g)	2	0.996196657	0.306168761
MAFB_extended (283g)	2	0.998762573	0.305824281
SIN3A_extended (544g)	1	0.999984388	0.303348901
ZNF583_extended (71g)	1	0.963155785	0.299786847
GTF3C2_extended (285g)	1	0.999154489	0.294392705
XRCC4_extended (426g)	1	0.99992379	0.292568134
ATF6_extended (84g)	3	0.967301936	0.289429693
RARA_extended (76g)	2	0.967633405	0.288338957
SUPT20H_extended (572g)	1	0.999994329	0.287467207
USF2 (227g)	2	0.997750519	0.286638202
GABPB1 (508g)	1	0.999985022	0.284397576
MXI1_extended (2547g)	3	1	0.277682545
E2F1 (260g)	3	0.998325298	0.276969076
RXRG_extended (175g)	3	0.993478161	0.275932702
E2F6 (432g)	3	0.999895023	0.274449544
KLF5_extended (764g)	2	0.999999832	0.273053338
KDM5A_extended (1304g)	3	1	0.273011441
KLF12_extended (238g)	2	0.998518497	0.272925212
USF2_extended (393g)	2	0.99990469	0.272494489
SREBF1_extended (396g)	2	0.999914643	0.270322519
ZNF143_extended (679g)	1	0.999999563	0.269846864
SIX5_extended (320g)	2	0.999682583	0.269026558
E2F7_extended (268g)	3	0.998729188	0.268395379
ETV3_extended (160g)	1	0.995040476	0.263900074
NFYB_extended (707g)	3	0.999999088	0.262763255
USF1_extended (274g)	3	0.998967965	0.262297289
BACH2_extended (84g)	2	0.977476294	0.260345481
SIN3A_extended (544g)	3	0.99998895	0.259082011
YY1 (576g)	2	0.999997821	0.256508459
RAD21_extended (1299g)	3	1	0.256238857
RELA_extended (552g)	3	0.999991553	0.255078212
GTF2F1 (644g)	3	0.999998281	0.253312984
MAZ_extended (558g)	3	0.999993099	0.25215152
GRHL1 (427g)	2	0.999973064	0.249687052
GTF2F1_extended (1468g)	1	1	0.247350717
YY1_extended (2441g)	2	1	0.245703654
GTF2F1_extended (1468g)	3	1	0.237800549
E2F1_extended (403g)	3	0.999940543	0.235075922
GTF3C2 (267g)	1	0.999645944	0.234928082
ETS2_extended (1933g)	2	1	0.234778933
TAF1_extended (707g)	3	0.9999998	0.229022499
USF1_extended (274g)	1	0.999733384	0.228701181
BRF2_extended (211g)	3	0.998253534	0.227597937
UBTF_extended (1233g)	2	1	0.226961235
PITX1_extended (382g)	2	0.999970266	0.223514469
REST_extended (1002g)	2	1	0.223373456
ERF_extended (384g)	2	0.999972496	0.222293596
TFDP1_extended (741g)	1	0.999999991	0.217371752
PBX3_extended (112g)	3	0.989607532	0.215832603
CUX1_extended (1536g)	2	1	0.215309466
ZBTB17_extended (225g)	3	0.998962273	0.213015537
ELF2 (861g)	3	0.999999995	0.211894618
SAP30_extended (199g)	1	0.999037456	0.210847329
NFYB (557g)	3	0.999998581	0.209631645
E2F4 (230g)	3	0.999139168	0.208241527
ELF2 (861g)	1	1	0.208216202
RBBP5_extended (562g)	3	0.999998812	0.207644039
KDM5A_extended (1304g)	1	1	0.206195904
BRF2_extended (211g)	2	0.999250812	0.204679614
ZNF143_extended (679g)	3	0.999999898	0.204267472
SUPT20H_extended (572g)	3	0.999999169	0.203773988
ELF1 (1569g)	2	1	0.19701838
GABPB1_extended (1728g)	3	1	0.195803188
CTCF_extended (926g)	3	1	0.195546038
THAP1 (336g)	2	0.999969201	0.190743846
E2F6 (432g)	1	0.999997529	0.190462205
ATF1_extended (255g)	3	0.999664227	0.187201868
HDAC2_extended (1331g)	1	1	0.186430673
CREB1_extended (750g)	3	0.999999992	0.183420986
MAX_extended (1540g)	1	1	0.18241703
E2F2 (262g)	3	0.999742538	0.182035809
ELF2_extended (1765g)	3	1	0.178359435
ELF2_extended (1765g)	1	1	0.176550058
E2F6_extended (798g)	1	1	0.174830043
EGR1_extended (1040g)	2	1	0.174173692
NELFE_extended (803g)	1	1	0.17364104
BRF1_extended (543g)	3	0.99999962	0.17157375
E2F6_extended (798g)	3	0.999999999	0.171445118
TFDP1 (479g)	1	0.999999654	0.170804109
DDIT3_extended (127g)	2	0.996806619	0.170781994
E2F4_extended (292g)	3	0.999918217	0.162720302
SMAD9 (131g)	1	0.997775209	0.160484008
CREB1_extended (750g)	1	1	0.15977423
EZH2_extended (985g)	3	1	0.15920811
E2F2 (262g)	1	0.999936991	0.158767205
ESRRA_extended (534g)	2	0.999999936	0.15698798
GTF2F1 (644g)	1	0.999999998	0.156395148
ELF1_extended (2635g)	2	1	0.150443669
TP53_extended (140g)	1	0.998541775	0.149960977
CHD2 (675g)	1	0.999999999	0.148683061
ETV4_extended (162g)	3	0.99866813	0.148079245
TFAP2B_extended (163g)	3	0.998721876	0.147150767
RELA_extended (552g)	1	0.999999985	0.146957231
FOS_extended (296g)	2	0.99997947	0.144287092
NELFE_extended (803g)	3	1	0.141374108
FOSL2 (155g)	2	0.999108878	0.139349193
EZH2_extended (985g)	1	1	0.138636551
ETV3_extended (160g)	2	0.999290755	0.134900583
ZNF143 (163g)	1	0.999505403	0.128378158
ZNF281_extended (169g)	2	0.999529864	0.127557065
KLF10 (171g)	2	0.999570939	0.126030778
E2F2_extended (374g)	3	0.99999665	0.125819864
SAP30_extended (199g)	3	0.999710646	0.119958429
THAP1_extended (690g)	2	1	0.119365475
MXI1_extended (2547g)	1	1	0.117727814
ETV5_extended (209g)	3	0.999808651	0.11407555
CEBPB_extended (727g)	2	1	0.112824172
CEBPD_extended (192g)	2	0.999835877	0.111934805
CHD2_extended (1052g)	1	1	0.110073201
E2F2_extended (374g)	1	0.999999578	0.10973549
POLE3_extended (634g)	3	0.999999999	0.108634635
CTCF_extended (926g)	1	1	0.105359176
NR2C2_extended (449g)	3	0.999999831	0.103923505
EGR1 (207g)	2	0.999917483	0.103625995
POLE3 (206g)	1	0.999934902	0.10100626
KLF13_extended (422g)	2	0.999999918	0.099738266
BRF2_extended (211g)	1	0.999948604	0.098551056
HDAC2_extended (1331g)	3	1	0.096773822
THAP11_extended (428g)	1	0.999999964	0.095307052
HLF_extended (233g)	2	0.999975002	0.091769487
NR2C2_extended (449g)	1	0.999999986	0.090637437
SMARCA4_extended (897g)	1	1	0.087009397
TAF1_extended (707g)	1	1	0.084257166
ATF1_extended (255g)	2	0.999990921	0.083633136
FOSL2_extended (271g)	2	0.999995659	0.078548683
IRF3_extended (308g)	3	0.999996879	0.076575645
BRCA1 (316g)	3	0.999997766	0.074571502
XBP1_extended (286g)	1	0.999998537	0.072122693
KLF3_extended (297g)	2	0.999998695	0.071519933
KLF10_extended (308g)	2	0.999999216	0.068881948
MAX_extended (1540g)	3	1	0.067834773
NR3C1_extended (322g)	2	0.99999959	0.065786018
CHD2_extended (1052g)	3	1	0.062540634
E2F1_extended (403g)	1	0.999999995	0.050537236
SMARCA4_extended (897g)	3	1	0.049544632
BRCA1_extended (468g)	3	0.999999996	0.049539721
GABPB1 (508g)	3	0.999999999	0.045447141
RB1_extended (486g)	1	1	0.041539432
BRF1_extended (543g)	1	1	0.036956424
CHD2 (675g)	3	1	0.033608476
BRCA1_extended (468g)	1	1	0
THAP11_extended (428g)	3	1	0
BRCA1 (316g)	1	1	0
RB1 (269g)	1	1	0
E2F7_extended (268g)	1	1	0
E2F1 (260g)	1	1	0
CUX1 (237g)	2	1	0
ETV5_extended (209g)	1	1	0
POLE3 (206g)	3	1	0
KDM5A (190g)	3	1	0
RBBP5 (184g)	3	1	0
THAP11 (180g)	1	1	0
THAP11 (180g)	3	1	0
ZNF143 (163g)	3	1	0
ETV4_extended (162g)	1	1	0
TFAP2B_extended (163g)	1	1	0
E2F7 (157g)	1	1	0
FOS (143g)	2	1	0
TP53_extended (140g)	3	1	0
JDP2_extended (127g)	2	1	0
KLF11_extended (121g)	2	1	0
E4F1_extended (93g)	1	1	0
E4F1_extended (93g)	3	1	0
ARX_extended (92g)	1	1	0
ARX_extended (92g)	2	1	0
EGR2_extended (90g)	2	1	0
SREBF2_extended (86g)	3	1	0
KLF11 (85g)	2	1	0
IRX2_extended (76g)	2	1	0
NR2C2 (71g)	1	1	0
NR2C2 (71g)	3	1	0
ELF5_extended (68g)	1	1	0
ELF5_extended (68g)	2	1	0
ELF5_extended (68g)	3	1	0
KLF3 (66g)	2	1	0
ZC3H11A_extended (63g)	1	1	0
CREB3L4_extended (62g)	3	1	0
NR2F2_extended (61g)	2	1	0
CEBPB (59g)	2	1	0
ZNF555 (59g)	2	1	0
FOXP1_extended (57g)	3	1	0
E2F8_extended (55g)	1	1	0
STAT5B_extended (55g)	1	1	0
OVOL2 (54g)	1	1	0
EP300_extended (54g)	1	1	0
EP300_extended (54g)	3	1	0
ELF5 (53g)	1	1	0
ELF5 (53g)	2	1	0
ELF5 (53g)	3	1	0
JUND (52g)	2	1	0
NR1H3_extended (52g)	1	1	0
NR1H3_extended (52g)	3	1	0
POU3F2_extended (50g)	3	1	0
ELK4 (49g)	1	1	0
ELK4 (49g)	3	1	0
HES7 (48g)	3	1	0
TAL1 (48g)	3	1	0
LBX2_extended (48g)	2	1	0
POU3F1_extended (48g)	2	1	0
POU3F1_extended (48g)	3	1	0
ZNF629 (47g)	1	1	0
ZNF629 (47g)	3	1	0
PPARA_extended (47g)	1	1	0
PPARA_extended (47g)	2	1	0
MYBL2_extended (44g)	1	1	0
MYBL2_extended (44g)	3	1	0
SOX11_extended (42g)	1	1	0
SOX11_extended (42g)	3	1	0
CHD1_extended (41g)	3	1	0
PAX6_extended (40g)	2	1	0
PAX6_extended (40g)	3	1	0
STAT3_extended (40g)	1	1	0
ZNF148_extended (40g)	2	1	0
E4F1 (39g)	1	1	0
E4F1 (39g)	3	1	0
POU3F2 (36g)	3	1	0
STAT5A (36g)	3	1	0
PPARG_extended (35g)	1	1	0
PPARG_extended (35g)	2	1	0
PPARG_extended (35g)	3	1	0
SHOX2_extended (34g)	2	1	0
SHOX2_extended (34g)	3	1	0
ELK3_extended (33g)	2	1	0
ELK3_extended (33g)	3	1	0
IRF2_extended (33g)	2	1	0
IRF4_extended (33g)	1	1	0
IRF4_extended (33g)	3	1	0
MSX2_extended (33g)	2	1	0
SOX2_extended (33g)	2	1	0
SOX2_extended (33g)	3	1	0
FOXP1 (32g)	3	1	0
STAT3 (32g)	1	1	0
GLI2_extended (32g)	1	1	0
GLI2_extended (32g)	2	1	0
GLI2_extended (32g)	3	1	0
EP300 (31g)	1	1	0
EP300 (31g)	3	1	0
YY2 (32g)	1	1	0
YY2 (32g)	2	1	0
RUNX2_extended (31g)	2	1	0
RUNX2_extended (31g)	3	1	0
ELF3_extended (31g)	2	1	0
ELF3_extended (31g)	3	1	0
CREB3L2_extended (29g)	1	1	0
TBL1XR1_extended (30g)	1	1	0
KLF7_extended (28g)	1	1	0
KLF7_extended (28g)	2	1	0
KLF7_extended (28g)	3	1	0
DMRT2_extended (28g)	1	1	0
DMRT2_extended (28g)	2	1	0
MEIS1_extended (27g)	2	1	0
MEIS1_extended (27g)	3	1	0
MIXL1_extended (28g)	1	1	0
MIXL1_extended (28g)	2	1	0
MIXL1_extended (28g)	3	1	0
ALX4 (27g)	1	1	0
NR4A3_extended (27g)	1	1	0
NR4A3_extended (27g)	2	1	0
NR4A3_extended (27g)	3	1	0
RFXANK_extended (27g)	1	1	0
RFXANK_extended (27g)	2	1	0
RFXANK_extended (27g)	3	1	0
MEIS1 (25g)	2	1	0
MEIS1 (25g)	3	1	0
ALX1_extended (25g)	1	1	0
ALX1_extended (25g)	3	1	0
LHX1_extended (25g)	2	1	0
LHX1_extended (25g)	3	1	0
NFYA_extended (25g)	1	1	0
NFYA_extended (25g)	2	1	0
NR1D1_extended (25g)	2	1	0
NR1D1_extended (25g)	3	1	0
RCOR1_extended (25g)	2	1	0
RCOR1_extended (25g)	3	1	0
E2F8 (24g)	1	1	0
E2F8 (24g)	3	1	0
ATF4_extended (25g)	2	1	0
NR2C1_extended (24g)	2	1	0
NR2C1_extended (24g)	3	1	0
RARB_extended (24g)	1	1	0
RARB_extended (24g)	2	1	0
RARB_extended (24g)	3	1	0
SOX6_extended (24g)	1	1	0
SOX6_extended (24g)	2	1	0
TCF3_extended (25g)	3	1	0
MSX2 (24g)	2	1	0
SMARCA4 (24g)	1	1	0
SMARCA4 (24g)	3	1	0
IRF7_extended (23g)	1	1	0
IRF7_extended (23g)	2	1	0
IRF7_extended (23g)	3	1	0
MEF2A_extended (23g)	1	1	0
MEF2A_extended (23g)	3	1	0
PKNOX1_extended (23g)	1	1	0
PKNOX1_extended (23g)	3	1	0
PRRX1_extended (23g)	1	1	0
PRRX1_extended (23g)	3	1	0
SOX14_extended (24g)	1	1	0
SOX14_extended (24g)	2	1	0
STAT1_extended (23g)	1	1	0
STAT1_extended (23g)	2	1	0
STAT1_extended (23g)	3	1	0
EMX2_extended (22g)	1	1	0
EMX2_extended (22g)	3	1	0
HSF2_extended (22g)	2	1	0
HSF2_extended (22g)	3	1	0
MYC_extended (23g)	1	1	0
OSR1_extended (22g)	1	1	0
OSR1_extended (22g)	3	1	0
IRF4 (22g)	1	1	0
IRF4 (22g)	2	1	0
IRF4 (22g)	3	1	0
RUNX2 (21g)	2	1	0
RUNX2 (21g)	3	1	0
NFIC_extended (21g)	1	1	0
NFIC_extended (21g)	3	1	0
NFKB2_extended (21g)	2	1	0
NFKB2_extended (21g)	3	1	0
CREB3L1_extended (20g)	1	1	0
CREB3L1_extended (20g)	3	1	0
DLX2_extended (20g)	1	1	0
DLX2_extended (20g)	3	1	0
FOXD4_extended (21g)	3	1	0
NFIL3_extended (20g)	2	1	0
PHF8_extended (20g)	1	1	0
PHF8_extended (20g)	2	1	0
PHF8_extended (20g)	3	1	0
NFIC (19g)	1	1	0
NFIC (19g)	2	1	0
NFIC (19g)	3	1	0
ARID3A_extended (19g)	1	1	0
ARID3A_extended (19g)	3	1	0
ELK1_extended (20g)	1	1	0
ELK1_extended (20g)	2	1	0
ELK1_extended (20g)	3	1	0
KLF1_extended (20g)	1	1	0
KLF1_extended (20g)	3	1	0
LHX2_extended (19g)	1	1	0
LHX2_extended (19g)	2	1	0
LHX2_extended (19g)	3	1	0
MYCN_extended (20g)	1	1	0
MYCN_extended (20g)	3	1	0
RXRA_extended (19g)	2	1	0
RXRA_extended (19g)	3	1	0
DLX2 (18g)	1	1	0
DLX2 (18g)	3	1	0
GRHL2 (19g)	1	1	0
GRHL2 (19g)	2	1	0
GRHL2 (19g)	3	1	0
POU3F1 (18g)	2	1	0
POU3F1 (18g)	3	1	0
RELA (18g)	1	1	0
RELA (18g)	2	1	0
RELA (18g)	3	1	0
SOX2 (18g)	2	1	0
SOX2 (18g)	3	1	0
ZBTB14 (18g)	1	1	0
ZBTB14 (18g)	2	1	0
ZBTB14 (18g)	3	1	0
ASCL1_extended (19g)	1	1	0
ASCL1_extended (19g)	2	1	0
ASCL1_extended (19g)	3	1	0
GATA2_extended (18g)	1	1	0
GATA2_extended (18g)	2	1	0
GATA2_extended (18g)	3	1	0
RFX7_extended (18g)	1	1	0
RFX7_extended (18g)	2	1	0
RFX7_extended (18g)	3	1	0
SMC3_extended (19g)	1	1	0
SMC3_extended (19g)	2	1	0
SMC3_extended (19g)	3	1	0
IRF3 (18g)	2	1	0
IRF3 (18g)	3	1	0
PURA (17g)	3	1	0
DLX3_extended (18g)	2	1	0
DLX3_extended (18g)	3	1	0
POU6F2_extended (17g)	2	1	0
POU6F2_extended (17g)	3	1	0
RFX1_extended (17g)	1	1	0
RFX1_extended (17g)	3	1	0
ARID3A (16g)	1	1	0
ARID3A (16g)	3	1	0
HSF2 (16g)	1	1	0
HSF2 (16g)	2	1	0
HSF2 (16g)	3	1	0
NFIL3 (16g)	2	1	0
RCOR1 (17g)	1	1	0
RCOR1 (17g)	2	1	0
RCOR1 (17g)	3	1	0
TGIF2_extended (16g)	1	1	0
TGIF2_extended (16g)	2	1	0
TGIF2_extended (16g)	3	1	0
ZNF76_extended (17g)	1	1	0
ZNF76_extended (17g)	3	1	0
MAX (16g)	1	1	0
MAX (16g)	3	1	0
STAT1 (15g)	1	1	0
STAT1 (15g)	2	1	0
STAT1 (15g)	3	1	0
HOXD4_extended (15g)	1	1	0
HOXD4_extended (15g)	2	1	0
HOXD4_extended (15g)	3	1	0
SOX15_extended (16g)	1	1	0
SOX15_extended (16g)	2	1	0
SOX15_extended (16g)	3	1	0
SP4_extended (15g)	1	1	0
SP4_extended (15g)	2	1	0
SP4_extended (15g)	3	1	0
MYCN (15g)	1	1	0
MYCN (15g)	3	1	0
POU6F1 (14g)	1	1	0
RFX1 (14g)	1	1	0
RFX1 (14g)	3	1	0
BACH1_extended (14g)	2	1	0
BACH1_extended (14g)	3	1	0
FOXO6_extended (15g)	1	1	0
FOXO6_extended (15g)	2	1	0
FOXO6_extended (15g)	3	1	0
NFE2L2_extended (14g)	1	1	0
NFE2L2_extended (14g)	2	1	0
NFE2L2_extended (14g)	3	1	0
POU3F3_extended (14g)	1	1	0
POU3F3_extended (14g)	3	1	0
ASCL1 (14g)	1	1	0
ASCL1 (14g)	2	1	0
ASCL1 (14g)	3	1	0
NFYA (13g)	1	1	0
NFYA (13g)	2	1	0
NR1D1 (13g)	2	1	0
NR1D1 (13g)	3	1	0
PPARG (14g)	1	1	0
PPARG (14g)	2	1	0
PPARG (14g)	3	1	0
RARB (13g)	1	1	0
RARB (13g)	2	1	0
RARB (13g)	3	1	0
TCF3 (14g)	1	1	0
TCF3 (14g)	2	1	0
TCF3 (14g)	3	1	0
TRPS1 (13g)	2	1	0
TRPS1 (13g)	3	1	0
BCL6_extended (13g)	1	1	0
BCL6_extended (13g)	2	1	0
NFE2L3_extended (13g)	2	1	0
NFE2L3_extended (13g)	3	1	0
POLR3A_extended (14g)	1	1	0
POLR3A_extended (14g)	3	1	0
BHLHE41 (12g)	2	1	0
BHLHE41 (12g)	3	1	0
CREB3L1 (12g)	1	1	0
CREB3L1 (12g)	2	1	0
CREB3L1 (12g)	3	1	0
ELF3 (13g)	2	1	0
ELF3 (13g)	3	1	0
ENO1 (13g)	1	1	0
MEF2A (12g)	1	1	0
MEF2A (12g)	2	1	0
MEF2A (12g)	3	1	0
ZNF829 (13g)	1	1	0
ZNF829 (13g)	2	1	0
ZNF829 (13g)	3	1	0
ASCL2_extended (13g)	1	1	0
ASCL2_extended (13g)	2	1	0
NFATC4_extended (13g)	1	1	0
NFATC4_extended (13g)	2	1	0
NFATC4_extended (13g)	3	1	0
PHOX2A_extended (12g)	1	1	0
PHOX2A_extended (12g)	2	1	0
PHOX2A_extended (12g)	3	1	0
REL_extended (12g)	1	1	0
REL_extended (12g)	2	1	0
REL_extended (12g)	3	1	0
SOX4_extended (13g)	2	1	0
DLX3 (12g)	2	1	0
DLX3 (12g)	3	1	0
EMX2 (12g)	1	1	0
EMX2 (12g)	3	1	0
ERF (11g)	1	1	0
ERF (11g)	2	1	0
ERF (11g)	3	1	0
TGIF2 (12g)	1	1	0
TGIF2 (12g)	2	1	0
TGIF2 (12g)	3	1	0
ZFP82 (12g)	1	1	0
ZFP82 (12g)	3	1	0
FOXP4_extended (11g)	2	1	0
MEIS3_extended (11g)	1	1	0
MEIS3_extended (11g)	2	1	0
MEIS3_extended (11g)	3	1	0
POU2F1_extended (11g)	1	1	0
POU2F1_extended (11g)	2	1	0
POU2F1_extended (11g)	3	1	0
RORA_extended (11g)	1	1	0
RORA_extended (11g)	3	1	0
ZNF92_extended (12g)	1	1	0
ZNF92_extended (12g)	2	1	0
ZNF92_extended (12g)	3	1	0
CYB5R1 (11g)	1	1	0
CYB5R1 (11g)	2	1	0
CYB5R1 (11g)	3	1	0
ETV3 (10g)	1	1	0
ETV3 (10g)	2	1	0
ETV3 (10g)	3	1	0
FOXO1 (11g)	2	1	0
FOXO1 (11g)	3	1	0
GLI2 (10g)	1	1	0
GLI2 (10g)	2	1	0
GLI2 (10g)	3	1	0
OSR1 (10g)	1	1	0
OSR1 (10g)	2	1	0
OSR1 (10g)	3	1	0
ZNF236 (11g)	1	1	0
ZNF236 (11g)	2	1	0
ZNF236 (11g)	3	1	0
ZNF316 (11g)	1	1	0
ZNF316 (11g)	2	1	0
ZNF316 (11g)	3	1	0
ZNF384 (10g)	1	1	0
ZNF384 (10g)	3	1	0
ZNF740 (11g)	1	1	0
ZNF740 (11g)	2	1	0
ZNF740 (11g)	3	1	0
GMEB1_extended (11g)	2	1	0
GMEB1_extended (11g)	3	1	0
IRF6_extended (10g)	1	1	0
IRF6_extended (10g)	2	1	0
IRF6_extended (10g)	3	1	0
SOX1_extended (11g)	1	1	0
SOX1_extended (11g)	2	1	0
TCF7L1_extended (10g)	1	1	0
TCF7L1_extended (10g)	2	1	0
TCF7L1_extended (10g)	3	1	0
TRIM28_extended (11g)	1	1	0
TRIM28_extended (11g)	2	1	0
TRIM28_extended (11g)	3	1	0
