# Supplementary material for: Spatiotemporal cell landscape of human embryonic tooth development
Source: Cell Prolif. 2024 Jun 12;57(9):e13653. doi: 10.1111/cpr.13653 (PMC11503248; doi:10.1111/cpr.13653)
Supplement: Supplementary file 7 — Table S7. Enrichment of ameloblast branch gene module in transcription factor targets predicted by SCENIC. [file CPR-57-e13653-s001.csv]

module one:ascending; module two:descending.
regulon	module	p	odds.ratio
DLX3_extended (18g)	1	3.41E-13	47.29076521
JUN (107g)	1	8.46E-65	43.31405803
SOX11_extended (42g)	2	3.67E-15	26.89946805
JUN_extended (212g)	1	2.50E-69	21.00566165
NR1D1 (13g)	1	6.67E-06	20.00062744
MAX (16g)	2	0.000310024	15.39605574
CEBPB (59g)	1	5.31E-16	14.35987228
SMAD9 (131g)	2	2.95E-18	12.54519425
JUNB (134g)	1	4.32E-27	11.9364299
MYCN (15g)	2	0.003694147	11.50032266
KLF10 (171g)	1	3.16E-29	10.58904672
FOS (143g)	1	9.28E-25	10.47048748
KLF10_extended (308g)	1	1.70E-46	10.40078037
ELF3 (13g)	1	0.001560421	10.32570035
MYC_extended (23g)	1	2.81E-05	10.22649672
MAF_extended (394g)	1	1.72E-53	9.962143088
JUNB_extended (316g)	1	1.58E-44	9.845236095
RUNX2_extended (31g)	1	3.04E-06	9.600758052
FOS_extended (296g)	1	6.52E-41	9.574012503
MAFB_extended (283g)	1	1.84E-39	9.573528616
FOXP1_extended (57g)	1	7.32E-10	9.289667656
NR1D1_extended (25g)	1	5.12E-05	9.089339728
JUND (52g)	1	1.56E-08	8.732994449
FOXO1 (11g)	1	0.009168638	8.695001098
FOSL2_extended (271g)	1	3.47E-32	8.335105804
MYCN_extended (20g)	2	0.008551478	8.113437992
IRX2_extended (76g)	1	1.67E-10	7.979471747
EGR1 (207g)	1	4.28E-24	7.90238444
FOXP1 (32g)	1	3.65E-05	7.805740629
CREB3L2_extended (29g)	2	0.003249499	7.384439511
FOSL2 (155g)	1	8.63E-17	7.20698258
CEBPB_extended (727g)	1	2.36E-54	7.086636586
NR2F2_extended (61g)	1	1.41E-07	7.05473215
CREB5 (208g)	1	7.89E-19	6.538000067
HLF_extended (233g)	1	4.96E-20	6.389695378
MSX2_extended (33g)	1	0.000341107	6.287435079
DDIT3_extended (127g)	1	9.67E-12	6.236342516
DLX2 (18g)	2	0.056252022	5.723254802
ELF3_extended (31g)	1	0.001513576	5.593824545
RUNX2 (21g)	1	0.010037365	5.463129805
FOSB (37g)	1	0.000712079	5.447469159
SOX2_extended (33g)	1	0.002122454	5.178641103
FOXP4_extended (11g)	1	0.073968447	5.141250164
DLX2_extended (20g)	2	0.06794	5.086555943
CHD2 (675g)	2	2.18E-18	4.975530761
EP300 (31g)	2	0.028374563	4.921565192
ZC3H11A_extended (63g)	2	0.002270409	4.885660356
CHD2_extended (1052g)	2	1.38E-22	4.778299699
EGR1_extended (1040g)	1	7.41E-38	4.648746992
BHLHE41 (12g)	1	0.086391612	4.626752188
PITX1 (100g)	1	3.27E-06	4.516181734
ETV4_extended (162g)	2	1.01E-05	4.512363659
CREB5_extended (702g)	1	6.83E-28	4.505880677
PITX1_extended (382g)	1	1.43E-17	4.485843484
PRRX1_extended (23g)	2	0.086789308	4.35918644
FOSB_extended (71g)	1	0.000151754	4.307615774
ETV5_extended (209g)	2	2.58E-06	4.264907621
SOX4_extended (13g)	1	0.099382764	4.205972234
E2F8 (24g)	2	0.09338327	4.160524834
MEF2A (12g)	2	0.229824459	4.146843828
REL_extended (12g)	2	0.229824459	4.146843828
EMX2 (12g)	2	0.229824459	4.146843828
MAX_extended (1540g)	2	4.24E-20	3.902788485
BACH2 (21g)	1	0.054421216	3.861890707
NFKB2_extended (21g)	1	0.054421216	3.861890707
E2F1 (260g)	2	3.26E-06	3.815297868
KLF6_extended (57g)	1	0.00230641	3.814565489
ENO1 (13g)	2	0.246413516	3.801199744
EP300_extended (54g)	2	0.028554942	3.68405355
STAT5B_extended (55g)	2	0.030292052	3.610860773
JUND_extended (1273g)	1	3.98E-27	3.521690915
FOXO1_extended (69g)	1	0.002110545	3.508572705
POU3F3_extended (14g)	2	0.262646762	3.50837254
BRCA1_extended (468g)	2	7.55E-08	3.428375598
MXI1_extended (2547g)	2	3.45E-18	3.280845845
TBL1XR1_extended (30g)	2	0.13557483	3.267324658
HOXD4_extended (15g)	2	0.278531798	3.257506933
CEBPD_extended (192g)	1	4.61E-06	3.253182461
E2F7 (157g)	2	0.002078178	3.187448511
ATF4_extended (25g)	1	0.083439655	3.158384019
ATF3_extended (1629g)	1	2.85E-25	3.142009362
TAF1_extended (707g)	2	1.37E-08	3.086685951
KLF5_extended (764g)	1	1.58E-14	3.013339462
E2F1_extended (403g)	2	1.89E-05	2.945020629
BRCA1 (316g)	2	0.000161002	2.893480259
SOX2 (18g)	1	0.170621772	2.890454217
ATF3 (1310g)	1	6.88E-19	2.878170225
KDM5A_extended (1304g)	2	8.51E-11	2.860128694
E2F7_extended (268g)	2	0.000680437	2.813153094
FOXO3_extended (124g)	1	0.001905393	2.751028807
RXRA_extended (19g)	1	0.185738692	2.72021214
CUX1_extended (1536g)	1	2.14E-18	2.715889562
POU3F1_extended (48g)	1	0.047994278	2.699947307
CUX1 (237g)	1	4.94E-05	2.688199022
POLE3 (206g)	2	0.004962855	2.642859516
ELF1_extended (2635g)	1	7.99E-21	2.562426863
ELF2_extended (1765g)	2	4.20E-10	2.555881658
HDAC2_extended (1331g)	2	1.11E-08	2.546842521
KLF9_extended (213g)	1	0.000559711	2.45410855
BACH2_extended (84g)	1	0.023126223	2.452942182
KLF11 (85g)	1	0.024638706	2.420867777
SUPT20H_extended (572g)	2	9.90E-05	2.417802062
KLF3_extended (297g)	1	0.000110445	2.389285115
POLE3_extended (634g)	2	9.39E-05	2.348331729
CYB5R1 (11g)	1	0.373233633	2.308798327
EGR2_extended (90g)	1	0.033245614	2.272248807
SHOX2_extended (34g)	1	0.166332628	2.239693059
NFE2L1_extended (70g)	1	0.07020721	2.177318587
EMX2_extended (22g)	2	0.380582398	2.170479813
OSR1_extended (22g)	2	0.380582398	2.170479813
BCLAF1_extended (2107g)	2	2.28E-07	2.127173523
ELF1 (1569g)	1	2.10E-10	2.107375294
NR2C1_extended (24g)	1	0.263228011	2.101040199
MSX2 (24g)	1	0.263228011	2.101040199
SOX14_extended (24g)	1	0.263228011	2.101040199
NR3C1_extended (322g)	1	0.000919957	2.088389024
MEF2A_extended (23g)	2	0.393936629	2.071617979
MEIS1 (25g)	1	0.278861781	2.009548527
SMARCA4 (24g)	2	0.407004167	1.98137946
GRHL1 (427g)	1	0.000890312	1.934641559
ENO1 (13g)	1	0.424304132	1.923604237
ETS2_extended (1933g)	1	5.59E-09	1.910566831
YY1_extended (2441g)	1	1.40E-09	1.87991925
KLF11_extended (121g)	1	0.064737621	1.870417143
GRHL2_extended (135g)	1	0.054610893	1.863984449
XBP1_extended (286g)	2	0.045084639	1.859820481
MEIS1_extended (27g)	1	0.310032376	1.848550894
RB1 (269g)	2	0.065462382	1.789804002
POU6F1 (14g)	1	0.448260336	1.77545769
BACH1_extended (14g)	1	0.448260336	1.77545769
HES4_extended (170g)	1	0.051071545	1.771912213
OVOL2 (54g)	2	0.324294673	1.755561978
RAD21_extended (1299g)	2	0.001386363	1.733482142
SREBF1_extended (396g)	1	0.007868405	1.731188339
E2F8_extended (55g)	2	0.332210081	1.722277185
CEBPA_extended (58g)	1	0.22045259	1.714407871
ATF6_extended (84g)	2	0.270526643	1.693238896
HOXD4_extended (15g)	1	0.471221788	1.648488385
E2F2 (262g)	2	0.112672352	1.64263875
ZNF84 (76g)	1	0.20831467	1.630873746
TFDP1 (479g)	2	0.053958835	1.613849655
RB1_extended (486g)	2	0.059916747	1.588711147
JDP2_extended (127g)	1	0.158544847	1.560143434
ZNF471_extended (97g)	1	0.215798285	1.527398533
CREB3L4_extended (62g)	2	0.386749224	1.520329714
IRF2_extended (33g)	1	0.401220852	1.48984255
ELF2 (861g)	2	0.048875142	1.468540691
XRCC4_extended (426g)	2	0.129801791	1.4570619
TFAP2B_extended (163g)	2	0.274096792	1.448780433
ZNF84_extended (85g)	1	0.278442871	1.446148527
PURA (17g)	1	0.514323603	1.442163631
EZH2_extended (985g)	2	0.050790536	1.433738629
UBTF_extended (1233g)	1	0.005779028	1.433541424
SAP30_extended (199g)	2	0.257805757	1.424746893
TAF7_extended (1652g)	1	0.007026489	1.369976447
POU3F1 (18g)	1	0.534541357	1.357216039
IRF3 (18g)	1	0.534541357	1.357216039
KDM5B_extended (1062g)	2	0.106568039	1.316236633
YY1 (576g)	1	0.118383308	1.286125642
IRF1_extended (345g)	1	0.1900913	1.280580586
RBBP5 (184g)	2	0.362911816	1.276268079
KDM5B (483g)	2	0.241304254	1.273191186
E2F2_extended (374g)	2	0.285689769	1.260610696
ZNF555 (59g)	1	0.446639025	1.236918807
GABPB1_extended (1728g)	2	0.127402831	1.232286916
FOXJ3 (502g)	1	0.199631149	1.220876312
SMARCA4_extended (897g)	2	0.216912679	1.218433672
FOXJ3_extended (545g)	1	0.195794117	1.21487383
ZNF148_extended (40g)	1	0.499825468	1.214621724
NFIL3_extended (20g)	1	0.572492191	1.214142632
KLF1_extended (20g)	1	0.572492191	1.214142632
THAP11_extended (428g)	2	0.315910084	1.209584972
TEAD4 (39g)	2	0.572487439	1.197629422
TEAD4_extended (40g)	2	0.581718909	1.166813593
TFDP1_extended (741g)	2	0.330544652	1.143351134
IRF4 (22g)	1	0.60735506	1.098303296
POLR2A (1028g)	1	0.318584626	1.089389179
IRF3_extended (308g)	2	0.495771942	1.059455518
MYBL2_extended (44g)	2	0.616701854	1.057914859
SIN3A (223g)	2	0.526439081	1.044047138
ZBTB17_extended (225g)	2	0.534405251	1.034349905
KLF13_extended (422g)	1	0.489822525	1.028581426
FOXJ2_extended (47g)	1	0.58741337	1.025010116
USF1_extended (274g)	2	0.540795276	1.018658679
GTF2F1 (644g)	2	0.523988412	1.011315039
ZNF91_extended (433g)	1	0.534892364	1.000200601
E4F1_extended (93g)	2	0.59835019	0.999536522
MAZ_extended (558g)	2	0.543324287	0.999475487
TP53_extended (140g)	2	0.583444414	0.99582482
FOXJ2_extended (47g)	2	0.64101301	0.988613879
POLR2A_extended (1565g)	1	0.57821791	0.980458053
TAL1 (48g)	2	0.648770553	0.967489319
CREB1_extended (750g)	2	0.65427316	0.923167351
ZNF91 (183g)	1	0.642570201	0.91585878
USF2_extended (393g)	1	0.67115768	0.912155099
ELF5 (53g)	1	0.653031222	0.903898257
FOXK1_extended (136g)	1	0.672538029	0.878816661
KLF7_extended (28g)	1	0.695823368	0.853763661
DMRT2_extended (28g)	1	0.695823368	0.853763661
MIXL1_extended (28g)	1	0.695823368	0.853763661
PBX3_extended (112g)	1	0.69016419	0.85277724
SIN3A_extended (544g)	2	0.740151133	0.844981494
USF2 (227g)	1	0.732679283	0.839529174
GTF2F1_extended (1468g)	2	0.837441818	0.832666976
SREBF2_extended (86g)	1	0.699783846	0.832389815
KDM5B_extended (1062g)	1	0.894180812	0.817392109
GABPB1 (508g)	2	0.770983693	0.81300666
KLF6_extended (57g)	2	0.711490192	0.811315684
TBL1XR1_extended (30g)	1	0.720646719	0.794732847
EP300 (31g)	1	0.73228968	0.768168751
THAP11 (180g)	2	0.748269879	0.767834164
BRF1_extended (543g)	2	0.83281953	0.757073912
STAT3 (32g)	1	0.743448419	0.743318351
GLI2_extended (32g)	1	0.743448419	0.743318351
E2F6 (432g)	2	0.827191576	0.741261067
NELFE_extended (803g)	2	0.890242203	0.733432958
KDM5B (483g)	1	0.907927552	0.730089634
KDM5A (190g)	2	0.780255308	0.726075284
IRF4_extended (33g)	1	0.75414303	0.720021005
KLF3 (66g)	1	0.766490348	0.719394118
ESRRA_extended (534g)	1	0.937500108	0.701645151
ELF5_extended (68g)	1	0.780758535	0.697459619
IRF3_extended (308g)	1	0.899108189	0.687869105
CEBPG_extended (241g)	1	0.878972833	0.684931724
E2F6_extended (798g)	2	0.931013453	0.677700253
FOXO1_extended (69g)	2	0.7781085	0.667386835
PATZ1_extended (467g)	1	0.956112828	0.650181123
SP1 (412g)	1	0.959724762	0.623345211
ERF_extended (384g)	1	0.96153721	0.607849497
STAT3_extended (40g)	1	0.817531378	0.590390727
CTCF_extended (926g)	2	0.982780925	0.57513831
RBBP5_extended (562g)	2	0.961816996	0.560339462
ZNF281_extended (169g)	2	0.882509432	0.540713491
HES4_extended (170g)	2	0.88453109	0.537443327
TCF12_extended (171g)	2	0.886520639	0.534211861
SREBF2_extended (86g)	2	0.847105715	0.533049855
ETV6_extended (92g)	1	0.900537476	0.510282544
SIX5_extended (320g)	1	0.981534414	0.508057962
ZMIZ1_extended (455g)	1	0.992712951	0.507224784
TAL1_extended (91g)	2	0.8629849	0.503196759
PPARA_extended (47g)	1	0.864603388	0.500211918
ETV6_extended (92g)	2	0.865957917	0.497619789
REST_extended (1002g)	1	0.999854942	0.492851542
LBX2_extended (48g)	1	0.870255403	0.489521969
KLF12_extended (238g)	1	0.97232661	0.489174653
RELA_extended (552g)	2	0.981332659	0.486485973
SP1_extended (575g)	1	0.998151211	0.477590556
ELK4_extended (706g)	1	0.999652771	0.449389621
GABPA_extended (761g)	1	0.999802823	0.445163175
ZNF358 (314g)	1	0.991443734	0.441787385
NFYB_extended (707g)	2	0.994913816	0.437846146
ETV3_extended (160g)	1	0.965179248	0.436900487
EP300_extended (54g)	1	0.899552017	0.433859264
BRF2_extended (211g)	2	0.944351165	0.430312434
GABPA (322g)	1	0.993207945	0.430260496
E2F8_extended (55g)	1	0.903747862	0.425783832
STAT5B_extended (55g)	1	0.903747862	0.425783832
ZBTB17_extended (225g)	1	0.98573359	0.412164194
PBX3_extended (112g)	2	0.913601457	0.407183221
E2F4 (230g)	1	0.987800156	0.402847021
NR2C2_extended (449g)	2	0.988700953	0.39844611
ALX4_extended (59g)	1	0.918853571	0.39626663
E2F4_extended (292g)	1	0.994366247	0.39503043
ZNF143_extended (679g)	2	0.997275144	0.389693018
BCLAF1_extended (2107g)	1	1	0.38114653
DDIT3_extended (127g)	2	0.93788192	0.358195354
RAD21_extended (1299g)	1	0.999999986	0.348471427
STAT5A_extended (131g)	2	0.943118198	0.347041131
GRHL2_extended (135g)	2	0.947914823	0.33655281
ZNF583_extended (71g)	1	0.951395421	0.327954753
SP1 (412g)	2	0.994137277	0.324873576
NFYB (557g)	2	0.998220904	0.317206489
NFYB_extended (707g)	1	0.999995174	0.315627242
SP1_extended (575g)	2	0.998708966	0.306654259
TAF7_extended (1652g)	2	0.999999731	0.296395679
GABPB1_extended (1728g)	1	1	0.286681137
ZNF358 (314g)	2	0.992077124	0.285387509
JUNB_extended (316g)	2	0.992380789	0.28351442
TFAP2B_extended (163g)	1	0.9923363	0.283288302
NFYB (557g)	1	0.999986774	0.282323633
MAZ_extended (558g)	1	0.999987215	0.281782522
ZNF143 (163g)	2	0.971913854	0.277636545
ATF6_extended (84g)	1	0.972122842	0.276240143
TCF12_extended (171g)	1	0.99433489	0.269666771
ATF1_extended (255g)	1	0.998671753	0.269664656
KLF10 (171g)	2	0.976464363	0.264367918
REST_extended (1002g)	2	0.999990298	0.254710499
TAL1_extended (91g)	1	0.979340277	0.254581734
RBBP5 (184g)	1	0.99654725	0.250085756
E4F1_extended (93g)	1	0.981035987	0.248998962
CREB1_extended (750g)	1	0.999999932	0.235014551
CEBPD_extended (192g)	2	0.985211096	0.234825998
CREB5 (208g)	2	0.989626639	0.216340977
MXI1_extended (2547g)	1	1	0.198913611
RBBP5_extended (562g)	1	0.999999524	0.198088724
USF2 (227g)	2	0.993196716	0.197789331
CHD2 (675g)	1	0.99999996	0.196090356
ZNF143_extended (679g)	1	0.999999966	0.194844411
SUPT20H_extended (572g)	1	0.999999673	0.194396559
ZMIZ1_extended (455g)	2	0.999535588	0.193853451
PATZ1_extended (467g)	2	0.999637557	0.188626475
TFDP1 (479g)	1	0.999998201	0.186962481
CEBPG_extended (241g)	2	0.995016723	0.18599666
CHD2_extended (1052g)	1	1	0.182615959
KDM5A_extended (1304g)	1	1	0.176008661
GABPB1 (508g)	1	0.99999941	0.175687713
STAT5A_extended (131g)	1	0.996285605	0.175563466
ATF1_extended (255g)	2	0.996351371	0.175503948
FOXJ3 (502g)	2	0.999824973	0.174814168
GTF3C2 (267g)	1	0.999866769	0.170357006
E2F7_extended (268g)	1	0.999871995	0.169699757
GTF3C2 (267g)	2	0.99720784	0.167389271
FOXJ3_extended (545g)	2	0.999929096	0.160282316
GTF3C2_extended (285g)	1	0.999935316	0.159237176
THAP1_extended (690g)	1	0.999999997	0.158969962
XRCC4_extended (426g)	1	0.999998025	0.157933884
MAFB_extended (283g)	2	0.998046506	0.157643976
GTF3C2_extended (285g)	2	0.998131882	0.15650302
FOS_extended (296g)	2	0.998539187	0.150504302
E2F7 (157g)	1	0.998786744	0.1459313
KLF10_extended (308g)	2	0.998883277	0.144450513
BRCA1 (316g)	1	0.999981569	0.143074816
ETV4_extended (162g)	1	0.999021943	0.14132976
CTCF_extended (926g)	1	1	0.138897479
SIX5_extended (320g)	2	0.999146583	0.13885218
ZNF281_extended (169g)	1	0.999276789	0.135344866
THAP1 (336g)	1	0.999991855	0.134239663
THAP1 (336g)	2	0.999404012	0.132011628
RXRG_extended (175g)	1	0.999441755	0.130598264
EZH2_extended (985g)	1	1	0.129710632
ELF2 (861g)	1	1	0.124963945
GTF2F1_extended (1468g)	1	1	0.124715908
ELF2_extended (1765g)	1	1	0.123148688
SIN3A_extended (544g)	1	0.999999983	0.122019516
POLR2A (1028g)	2	0.999999979	0.121762024
ELK4_extended (706g)	2	0.999997777	0.121638687
ATF3_extended (1629g)	2	1	0.121089129
RELA_extended (552g)	1	0.999999988	0.12014346
KDM5A (190g)	1	0.999707963	0.120050385
YY1_extended (2441g)	2	1	0.119177013
TFDP1_extended (741g)	1	1	0.117303609
PITX1_extended (382g)	2	0.999788354	0.115545375
ERF_extended (384g)	2	0.999797691	0.114919175
SAP30_extended (199g)	1	0.999802115	0.114488849
USF2_extended (393g)	2	0.999834883	0.112180349
MAF_extended (394g)	2	0.99983857	0.111883779
HDAC2_extended (1331g)	1	1	0.108023294
POLE3_extended (634g)	1	1	0.103656583
CUX1_extended (1536g)	2	1	0.10329207
E2F6 (432g)	1	0.999999848	0.103271301
GTF2F1 (644g)	1	1	0.101934557
ZNF91_extended (433g)	2	0.999933204	0.101388478
UBTF_extended (1233g)	2	1	0.099285186
NR2C2_extended (449g)	1	0.999999926	0.099173637
BRCA1_extended (468g)	1	0.999999967	0.094947691
ATF3 (1310g)	2	1	0.092664216
RB1_extended (486g)	1	0.999999984	0.091250215
E2F1 (260g)	1	0.999985975	0.086982621
E2F2 (262g)	1	0.999987144	0.086298483
RB1 (269g)	1	0.999990522	0.083984417
USF1_extended (274g)	1	0.999992377	0.082404174
ESRRA_extended (534g)	2	0.99999331	0.08134761
E2F6_extended (798g)	1	1	0.080885939
NELFE_extended (803g)	1	1	0.080338367
XBP1_extended (286g)	1	0.999995483	0.078898871
ETS2_extended (1933g)	2	1	0.078423512
POLR2A_extended (1565g)	2	1	0.075398043
YY1 (576g)	2	0.999997448	0.07508638
THAP1_extended (690g)	2	0.999999817	0.061939502
TAF1_extended (707g)	1	1	0.061232957
CREB5_extended (702g)	2	0.999999862	0.060804365
E2F2_extended (374g)	1	0.999999904	0.059757769
CEBPB_extended (727g)	2	0.999999923	0.05856002
GABPA_extended (761g)	2	0.999999965	0.055805704
KLF5_extended (764g)	2	0.999999967	0.055569337
E2F1_extended (403g)	1	0.999999973	0.055285898
MAX_extended (1540g)	1	1	0.051608945
ELF1 (1569g)	2	1	0.04985955
BRF1_extended (543g)	1	1	0.040429331
EGR1_extended (1040g)	2	1	0.039662934
JUND_extended (1273g)	2	1	0.031608133
ELF1_extended (2635g)	2	1	0.026152888
SMARCA4_extended (897g)	1	1	0.023575691
THAP11_extended (428g)	1	1	0
GRHL1 (427g)	2	1	0
KLF13_extended (422g)	2	1	0
SREBF1_extended (396g)	2	1	0
IRF1_extended (345g)	2	1	0
GABPA (322g)	2	1	0
NR3C1_extended (322g)	2	1	0
KLF3_extended (297g)	2	1	0
E2F4_extended (292g)	2	1	0
FOSL2_extended (271g)	2	1	0
KLF12_extended (238g)	2	1	0
CUX1 (237g)	2	1	0
HLF_extended (233g)	2	1	0
E2F4 (230g)	2	1	0
SIN3A (223g)	1	1	0
KLF9_extended (213g)	2	1	0
JUN_extended (212g)	2	1	0
BRF2_extended (211g)	1	1	0
ETV5_extended (209g)	1	1	0
EGR1 (207g)	2	1	0
POLE3 (206g)	1	1	0
ZNF91 (183g)	2	1	0
THAP11 (180g)	1	1	0
RXRG_extended (175g)	2	1	0
ZNF143 (163g)	1	1	0
ETV3_extended (160g)	2	1	0
FOSL2 (155g)	2	1	0
FOS (143g)	2	1	0
TP53_extended (140g)	1	1	0
FOXK1_extended (136g)	2	1	0
JUNB (134g)	2	1	0
SMAD9 (131g)	1	1	0
JDP2_extended (127g)	2	1	0
FOXO3_extended (124g)	2	1	0
KLF11_extended (121g)	2	1	0
JUN (107g)	2	1	0
HCFC1_extended (101g)	1	1	0
HCFC1_extended (101g)	2	1	0
PITX1 (100g)	2	1	0
ZNF471_extended (97g)	2	1	0
ARX_extended (92g)	1	1	0
ARX_extended (92g)	2	1	0
EGR2_extended (90g)	2	1	0
KLF11 (85g)	2	1	0
BACH2_extended (84g)	2	1	0
ZNF84_extended (85g)	2	1	0
RARA_extended (76g)	1	1	0
RARA_extended (76g)	2	1	0
ZNF84 (76g)	2	1	0
IRX2_extended (76g)	2	1	0
NR2C2 (71g)	1	1	0
NR2C2 (71g)	2	1	0
FOSB_extended (71g)	2	1	0
NFE2L1_extended (70g)	2	1	0
ZNF583_extended (71g)	2	1	0
ELF5_extended (68g)	2	1	0
KLF3 (66g)	2	1	0
ZC3H11A_extended (63g)	1	1	0
CREB3L4_extended (62g)	1	1	0
NR2F2_extended (61g)	2	1	0
CEBPB (59g)	2	1	0
ZNF555 (59g)	2	1	0
ALX4_extended (59g)	2	1	0
CEBPA_extended (58g)	2	1	0
FOXP1_extended (57g)	2	1	0
OVOL2 (54g)	1	1	0
ELF5 (53g)	2	1	0
JUND (52g)	2	1	0
NR1H3_extended (52g)	1	1	0
NR1H3_extended (52g)	2	1	0
POU3F2_extended (50g)	1	1	0
POU3F2_extended (50g)	2	1	0
ELK4 (49g)	1	1	0
ELK4 (49g)	2	1	0
HES7 (48g)	1	1	0
HES7 (48g)	2	1	0
TAL1 (48g)	1	1	0
LBX2_extended (48g)	2	1	0
POU3F1_extended (48g)	2	1	0
ZNF629 (47g)	1	1	0
ZNF629 (47g)	2	1	0
PPARA_extended (47g)	2	1	0
MYBL2_extended (44g)	1	1	0
SOX11_extended (42g)	1	1	0
CHD1_extended (41g)	1	1	0
CHD1_extended (41g)	2	1	0
PAX6_extended (40g)	1	1	0
PAX6_extended (40g)	2	1	0
STAT3_extended (40g)	2	1	0
TEAD4_extended (40g)	1	1	0
ZNF148_extended (40g)	2	1	0
E4F1 (39g)	1	1	0
E4F1 (39g)	2	1	0
TEAD4 (39g)	1	1	0
FOSB (37g)	2	1	0
POU3F2 (36g)	1	1	0
POU3F2 (36g)	2	1	0
STAT5A (36g)	1	1	0
STAT5A (36g)	2	1	0
PPARG_extended (35g)	1	1	0
PPARG_extended (35g)	2	1	0
SHOX2_extended (34g)	2	1	0
ELK3_extended (33g)	1	1	0
ELK3_extended (33g)	2	1	0
IRF2_extended (33g)	2	1	0
IRF4_extended (33g)	2	1	0
MSX2_extended (33g)	2	1	0
SOX2_extended (33g)	2	1	0
FOXP1 (32g)	2	1	0
STAT3 (32g)	2	1	0
GLI2_extended (32g)	2	1	0
YY2 (32g)	1	1	0
YY2 (32g)	2	1	0
RUNX2_extended (31g)	2	1	0
ELF3_extended (31g)	2	1	0
CREB3L2_extended (29g)	1	1	0
KLF7_extended (28g)	2	1	0
DMRT2_extended (28g)	2	1	0
MEIS1_extended (27g)	2	1	0
MIXL1_extended (28g)	2	1	0
ALX4 (27g)	1	1	0
ALX4 (27g)	2	1	0
NR4A3_extended (27g)	1	1	0
NR4A3_extended (27g)	2	1	0
RFXANK_extended (27g)	1	1	0
RFXANK_extended (27g)	2	1	0
MEIS1 (25g)	2	1	0
ALX1_extended (25g)	1	1	0
ALX1_extended (25g)	2	1	0
LHX1_extended (25g)	1	1	0
LHX1_extended (25g)	2	1	0
NFYA_extended (25g)	1	1	0
NFYA_extended (25g)	2	1	0
NR1D1_extended (25g)	2	1	0
RCOR1_extended (25g)	1	1	0
RCOR1_extended (25g)	2	1	0
E2F8 (24g)	1	1	0
ATF4_extended (25g)	2	1	0
NR2C1_extended (24g)	2	1	0
RARB_extended (24g)	1	1	0
RARB_extended (24g)	2	1	0
SOX6_extended (24g)	1	1	0
SOX6_extended (24g)	2	1	0
TCF3_extended (25g)	1	1	0
TCF3_extended (25g)	2	1	0
MSX2 (24g)	2	1	0
SMARCA4 (24g)	1	1	0
IRF7_extended (23g)	1	1	0
IRF7_extended (23g)	2	1	0
MEF2A_extended (23g)	1	1	0
PKNOX1_extended (23g)	1	1	0
PKNOX1_extended (23g)	2	1	0
PRRX1_extended (23g)	1	1	0
SOX14_extended (24g)	2	1	0
STAT1_extended (23g)	1	1	0
STAT1_extended (23g)	2	1	0
EMX2_extended (22g)	1	1	0
HSF2_extended (22g)	1	1	0
HSF2_extended (22g)	2	1	0
MYC_extended (23g)	2	1	0
OSR1_extended (22g)	1	1	0
BACH2 (21g)	2	1	0
IRF4 (22g)	2	1	0
RUNX2 (21g)	2	1	0
NFIC_extended (21g)	1	1	0
NFIC_extended (21g)	2	1	0
NFKB2_extended (21g)	2	1	0
CREB3L1_extended (20g)	1	1	0
CREB3L1_extended (20g)	2	1	0
DLX2_extended (20g)	1	1	0
FOXD4_extended (21g)	1	1	0
FOXD4_extended (21g)	2	1	0
NFIL3_extended (20g)	2	1	0
PHF8_extended (20g)	1	1	0
PHF8_extended (20g)	2	1	0
NFIC (19g)	1	1	0
NFIC (19g)	2	1	0
ARID3A_extended (19g)	1	1	0
ARID3A_extended (19g)	2	1	0
ELK1_extended (20g)	1	1	0
ELK1_extended (20g)	2	1	0
KLF1_extended (20g)	2	1	0
LHX2_extended (19g)	1	1	0
LHX2_extended (19g)	2	1	0
MYCN_extended (20g)	1	1	0
RXRA_extended (19g)	2	1	0
DLX2 (18g)	1	1	0
GRHL2 (19g)	1	1	0
GRHL2 (19g)	2	1	0
POU3F1 (18g)	2	1	0
RELA (18g)	1	1	0
RELA (18g)	2	1	0
SOX2 (18g)	2	1	0
ZBTB14 (18g)	1	1	0
ZBTB14 (18g)	2	1	0
ASCL1_extended (19g)	1	1	0
ASCL1_extended (19g)	2	1	0
GATA2_extended (18g)	1	1	0
GATA2_extended (18g)	2	1	0
RFX7_extended (18g)	1	1	0
RFX7_extended (18g)	2	1	0
SMC3_extended (19g)	1	1	0
SMC3_extended (19g)	2	1	0
IRF3 (18g)	2	1	0
PURA (17g)	2	1	0
DLX3_extended (18g)	2	1	0
POU6F2_extended (17g)	1	1	0
POU6F2_extended (17g)	2	1	0
RFX1_extended (17g)	1	1	0
RFX1_extended (17g)	2	1	0
ARID3A (16g)	1	1	0
ARID3A (16g)	2	1	0
HSF2 (16g)	1	1	0
HSF2 (16g)	2	1	0
NFIL3 (16g)	1	1	0
NFIL3 (16g)	2	1	0
RCOR1 (17g)	1	1	0
RCOR1 (17g)	2	1	0
TGIF2_extended (16g)	1	1	0
TGIF2_extended (16g)	2	1	0
ZNF76_extended (17g)	1	1	0
ZNF76_extended (17g)	2	1	0
MAX (16g)	1	1	0
STAT1 (15g)	1	1	0
STAT1 (15g)	2	1	0
SOX15_extended (16g)	1	1	0
SOX15_extended (16g)	2	1	0
SP4_extended (15g)	1	1	0
SP4_extended (15g)	2	1	0
MYCN (15g)	1	1	0
POU6F1 (14g)	2	1	0
RFX1 (14g)	1	1	0
RFX1 (14g)	2	1	0
BACH1_extended (14g)	2	1	0
FOXO6_extended (15g)	1	1	0
FOXO6_extended (15g)	2	1	0
NFE2L2_extended (14g)	1	1	0
NFE2L2_extended (14g)	2	1	0
POU3F3_extended (14g)	1	1	0
ASCL1 (14g)	1	1	0
ASCL1 (14g)	2	1	0
NFYA (13g)	1	1	0
NFYA (13g)	2	1	0
NR1D1 (13g)	2	1	0
PPARG (14g)	1	1	0
PPARG (14g)	2	1	0
RARB (13g)	1	1	0
RARB (13g)	2	1	0
TCF3 (14g)	1	1	0
TCF3 (14g)	2	1	0
TRPS1 (13g)	1	1	0
TRPS1 (13g)	2	1	0
BCL6_extended (13g)	1	1	0
BCL6_extended (13g)	2	1	0
NFE2L3_extended (13g)	1	1	0
NFE2L3_extended (13g)	2	1	0
POLR3A_extended (14g)	1	1	0
POLR3A_extended (14g)	2	1	0
BHLHE41 (12g)	2	1	0
CREB3L1 (12g)	1	1	0
CREB3L1 (12g)	2	1	0
ELF3 (13g)	2	1	0
MEF2A (12g)	1	1	0
ZNF829 (13g)	1	1	0
ZNF829 (13g)	2	1	0
ASCL2_extended (13g)	1	1	0
ASCL2_extended (13g)	2	1	0
NFATC4_extended (13g)	1	1	0
NFATC4_extended (13g)	2	1	0
PHOX2A_extended (12g)	1	1	0
PHOX2A_extended (12g)	2	1	0
REL_extended (12g)	1	1	0
SOX4_extended (13g)	2	1	0
DLX3 (12g)	2	1	0
EMX2 (12g)	1	1	0
ERF (11g)	1	1	0
ERF (11g)	2	1	0
TGIF2 (12g)	1	1	0
TGIF2 (12g)	2	1	0
ZFP82 (12g)	1	1	0
ZFP82 (12g)	2	1	0
FOXP4_extended (11g)	2	1	0
MEIS3_extended (11g)	1	1	0
MEIS3_extended (11g)	2	1	0
POU2F1_extended (11g)	1	1	0
POU2F1_extended (11g)	2	1	0
RORA_extended (11g)	1	1	0
RORA_extended (11g)	2	1	0
ZNF92_extended (12g)	1	1	0
ZNF92_extended (12g)	2	1	0
CYB5R1 (11g)	2	1	0
ETV3 (10g)	1	1	0
ETV3 (10g)	2	1	0
FOXO1 (11g)	2	1	0
GLI2 (10g)	1	1	0
GLI2 (10g)	2	1	0
OSR1 (10g)	1	1	0
OSR1 (10g)	2	1	0
ZNF236 (11g)	1	1	0
ZNF236 (11g)	2	1	0
ZNF316 (11g)	1	1	0
ZNF316 (11g)	2	1	0
ZNF384 (10g)	1	1	0
ZNF384 (10g)	2	1	0
ZNF740 (11g)	1	1	0
ZNF740 (11g)	2	1	0
GMEB1_extended (11g)	1	1	0
GMEB1_extended (11g)	2	1	0
IRF6_extended (10g)	1	1	0
IRF6_extended (10g)	2	1	0
SOX1_extended (11g)	1	1	0
SOX1_extended (11g)	2	1	0
TCF7L1_extended (10g)	1	1	0
TCF7L1_extended (10g)	2	1	0
TRIM28_extended (11g)	1	1	0
TRIM28_extended (11g)	2	1	0
