# Supplementary material for: Spatiotemporal cell landscape of human embryonic tooth development
Source: Cell Prolif. 2024 Jun 12;57(9):e13653. doi: 10.1111/cpr.13653 (PMC11503248; doi:10.1111/cpr.13653)
Supplement: Supplementary file 8 — Table S8. Gene modules of mesenchyme development calculated by monocle3. [file CPR-57-e13653-s010.csv]

	x
RHOBTB3	2ndWave
CCDC186	2ndWave
PENK	2ndWave
CXCL14	2ndWave
CCN1	2ndWave
CSRP2	2ndWave
RHOB	1stWave
HSP90AA1	1stWave
S100A4	2ndWave
CAVIN3	2ndWave
CHODL	2ndWave
ZNF503	2ndWave
UCHL1	2ndWave
HSPA8	2ndWave
CBX6	2ndWave
PAX9	2ndWave
A1BG	2ndWave
KANK4	2ndWave
RASD1	2ndWave
RORB	2ndWave
IER3	1stWave
VCAM1	2ndWave
IER5	1stWave
ITGAV	2ndWave
NFKBIA	1stWave
EGR1	1stWave
ZFP36	1stWave
SERTAD1	1stWave
CALM1	2ndWave
ZFP36L1	2ndWave
HIST1H2BN	1stWave
SNAI1	1stWave
BZW2	2ndWave
DDX3X	1stWave
RCN3	2ndWave
NR4A1	1stWave
SFRP4	2ndWave
TUBA1A	2ndWave
TOB1	1stWave
MCL1	1stWave
UBC	2ndWave
LITAF	2ndWave
IFRD1	1stWave
TWIST1	1stWave
DNAJB1	1stWave
TUBA1B	2ndWave
NPW	2ndWave
FOSL2	2ndWave
CACHD1	2ndWave
ID4	1stWave
TSC22D3	2ndWave
HSPA1B	2ndWave
ID3	1stWave
LTBP4	2ndWave
INTS6	1stWave
ARL4A	4thWave
WDR86	2ndWave
RAMP2	2ndWave
HSPH1	2ndWave
TCEAL7	2ndWave
PCDH18	2ndWave
MFAP4	2ndWave
EYA4	2ndWave
CEBPD	1stWave
OGN	2ndWave
KRT17	2ndWave
TLE4	2ndWave
DUSP1	1stWave
SOCS3	1stWave
IER5L	1stWave
C11orf96	2ndWave
SOCS1	2ndWave
AL135925.1	1stWave
TSC22D1	1stWave
MEG3	2ndWave
LMNA	2ndWave
AC091271.1	1stWave
CCNL1	1stWave
PRSS35	2ndWave
ZFP36L2	2ndWave
TMEM158	2ndWave
AR	2ndWave
SLC2A3	1stWave
TUBA1C	2ndWave
CERCAM	2ndWave
AMD1	1stWave
C1QL1	2ndWave
LAMA4	2ndWave
YWHAH	2ndWave
H2AFJ	2ndWave
COX7A1	2ndWave
PEG10	2ndWave
COL1A2	2ndWave
COL6A1	2ndWave
COL6A3	2ndWave
PRRX1	2ndWave
ATP2B4	2ndWave
FAM46A	3rdWave
FN1	4thWave
MOXD1	2ndWave
TRPS1	2ndWave
COL6A2	2ndWave
IGFBP4	2ndWave
SPON1	2ndWave
ZEB2	2ndWave
EPHA7	2ndWave
SCUBE3	2ndWave
BMP7	2ndWave
SESN3	2ndWave
TCF4	4thWave
COL16A1	2ndWave
ACTB	2ndWave
EDNRA	2ndWave
POSTN	2ndWave
LAMC3	2ndWave
APCDD1	2ndWave
NKAIN4	2ndWave
TFAP2A	2ndWave
TRIL	4thWave
ALCAM	2ndWave
TMEM132C	2ndWave
IGFBP3	2ndWave
ROBO2	2ndWave
SVIL	2ndWave
MMP2	2ndWave
FBLN1	2ndWave
FOXF2	2ndWave
COL5A1	2ndWave
TPBG	2ndWave
SPON2	2ndWave
BCL11B	2ndWave
IGFBP6	2ndWave
PDLIM7	2ndWave
PALLD	2ndWave
GPC3	2ndWave
PLAC9	2ndWave
RGS10	2ndWave
FOXP1	2ndWave
ADGRL3	2ndWave
AHNAK	2ndWave
HTRA1	2ndWave
NKD2	2ndWave
CAMK2N1	2ndWave
SPARC	2ndWave
SCARA5	2ndWave
COL11A1	2ndWave
LRRC17	2ndWave
NUPR1	2ndWave
DCN	2ndWave
YBX3	2ndWave
AKAP12	2ndWave
VMP1	2ndWave
TRH	2ndWave
S100A10	2ndWave
C1S	2ndWave
COL4A1	2ndWave
TPM1	2ndWave
SELM	3rdWave
ATP1B3	2ndWave
KLF6	2ndWave
VCL	2ndWave
MIS18BP1	3rdWave
COL3A1	2ndWave
COL12A1	2ndWave
TCEB2	3rdWave
PHLDA1	2ndWave
RBP4	2ndWave
COL2A1	2ndWave
CYR61	2ndWave
SEPT7	3rdWave
PLAGL1	2ndWave
BICC1	2ndWave
RORA	2ndWave
DKK2	4thWave
DNAJC1	2ndWave
FOXF1	2ndWave
LAMA2	2ndWave
DNM3OS	2ndWave
SEPT2	3rdWave
FLNA	2ndWave
TET2	2ndWave
AES	3rdWave
LEF1	2ndWave
MGEA5	4thWave
LINC00969	4thWave
FABP5	2ndWave
FAT1	3rdWave
IGFBP7	2ndWave
CAV1	2ndWave
NRP2	2ndWave
FBXO32	2ndWave
B2M	4thWave
NTRK2	2ndWave
LMO4	2ndWave
ANXA1	2ndWave
WNT5A	2ndWave
HSPA1A	2ndWave
LGALS1	2ndWave
PPIC	2ndWave
NKD1	2ndWave
TPM4	2ndWave
PGRMC1	2ndWave
TCF7	2ndWave
LOX	2ndWave
PYCR1	2ndWave
PGM2L1	2ndWave
CAPG	2ndWave
MEF2C	2ndWave
CD9	2ndWave
FAM162B	2ndWave
HLA-B	4thWave
RND3	1stWave
GPX8	2ndWave
TIMP3	2ndWave
RAC3	2ndWave
OLFML3	2ndWave
TUBB2A	2ndWave
FBN1	2ndWave
ATP2B1	2ndWave
STAT3	2ndWave
ELN	2ndWave
TXNIP	2ndWave
SIX1	2ndWave
SLITRK6	2ndWave
RARB	2ndWave
SEPP1	3rdWave
SULF1	2ndWave
SOSTDC1	2ndWave
GREM2	2ndWave
PTHLH	2ndWave
ZFHX4	2ndWave
EFNB2	2ndWave
ADGRL2	2ndWave
EPHA3	2ndWave
EPHA4	2ndWave
IGFBP5	2ndWave
FOS	1stWave
JUN	1stWave
IER2	1stWave
GADD45B	1stWave
FOSB	1stWave
JUND	1stWave
INHBA	2ndWave
COL14A1	2ndWave
PPP1R15A	1stWave
TUBB4B	1stWave
NCAM1	2ndWave
MAF	2ndWave
SRSF7	1stWave
SRGAP3	2ndWave
ID2	2ndWave
PLPP3	2ndWave
KLF4	1stWave
LRP1	2ndWave
IGF1	2ndWave
IL11RA	2ndWave
JAG1	2ndWave
CXCL12	2ndWave
PPP1R10	1stWave
BRD2	1stWave
H2AFX	1stWave
HIST1H4C	1stWave
HEXIM1	1stWave
METRNL	2ndWave
THSD7A	2ndWave
COL18A1	2ndWave
PCDH10	2ndWave
NFIA	2ndWave
UBE2S	1stWave
MAFB	1stWave
GCHFR	2ndWave
TSPYL2	1stWave
HES1	1stWave
SCPEP1	2ndWave
CDKN1C	1stWave
APOE	2ndWave
SPTBN1	2ndWave
EMP2	2ndWave
NEGR1	2ndWave
COL1A1	2ndWave
COL4A2	2ndWave
SLIT3	2ndWave
MYH10	2ndWave
VIM	2ndWave
JUNB	1stWave
SELENOP	2ndWave
AC007952.4	1stWave
CTSC	2ndWave
NEO1	2ndWave
PLK2	1stWave
PRKG1	2ndWave
IQGAP2	2ndWave
KLF3	2ndWave
NUCB2	3rdWave
BTG1	1stWave
PHIP	4thWave
SFRP2	2ndWave
RPL37A	3rdWave
VCAN	4thWave
FAT3	4thWave
ALDH1A3	2ndWave
NRP1	4thWave
ZCCHC11	3rdWave
NELL2	4thWave
SYNE2	4thWave
FLRT2	2ndWave
ANOS1	4thWave
SEMA5A	2ndWave
LINC00657	3rdWave
DLK1	2ndWave
FRZB	2ndWave
SULF2	2ndWave
NGFRAP1	3rdWave
C11orf31	3rdWave
C19orf43	3rdWave
GOLGB1	2ndWave
BCL11A	2ndWave
COL5A2	2ndWave
VEGFA	2ndWave
ENC1	2ndWave
ITM2A	2ndWave
OAF	2ndWave
SMOC2	2ndWave
HHIP	2ndWave
CDH13	2ndWave
NASP	4thWave
SFRP1	2ndWave
COL21A1	4thWave
C8orf59	3rdWave
BHLHE41	2ndWave
DKK1	4thWave
GAP43	4thWave
CADM1	2ndWave
SERPINE2	4thWave
WNT11	2ndWave
BARX1	4thWave
RSPO4	4thWave
PTX3	2ndWave
COL8A2	2ndWave
CRABP1	2ndWave
LINC01420	3rdWave
EFEMP1	3rdWave
WHSC1L1	3rdWave
RBP1	4thWave
DLX6-AS1	4thWave
PDE5A	4thWave
KCNQ1OT1	2ndWave
RNF24	2ndWave
WIF1	4thWave
KCNIP4	4thWave
OLFML1	4thWave
RPL23	3rdWave
RARRES2	4thWave
H1F0	4thWave
HAPLN1	4thWave
EGFL6	4thWave
SPOCK1	4thWave
ECEL1	4thWave
CPLX4	4thWave
RPS20	3rdWave
RSPO2	4thWave
RRBP1	4thWave
TGFBI	4thWave
FNDC3A	4thWave
VIT	4thWave
RPS11	3rdWave
ENO1	4thWave
BNIP3	4thWave
DPT	4thWave
SYTL2	4thWave
PCDH9	4thWave
MMP16	4thWave
NPC2	4thWave
KCTD12	3rdWave
SEZ6L2	4thWave
CREBZF	4thWave
CD24	4thWave
PRSS23	4thWave
PAM	4thWave
CHN1	4thWave
CCDC80	4thWave
AC010649.1	4thWave
TBX2	4thWave
CCND1	4thWave
EDIL3	4thWave
PREX2	4thWave
PRDM1	4thWave
NTNG1	4thWave
ETV1	4thWave
LMO7	4thWave
P4HA1	4thWave
FAM107B	4thWave
DOK5	4thWave
WDR60	4thWave
TRIP11	3rdWave
BMP4	4thWave
ZNF704	4thWave
EPB41L3	4thWave
LRRFIP1	4thWave
HMCN1	4thWave
RPS26	3rdWave
APOPT1	4thWave
ATP5E	3rdWave
RPL7	3rdWave
RPS8	3rdWave
RPS14	3rdWave
RPL23A	3rdWave
ATP5O	3rdWave
NRXN1	4thWave
C19orf70	3rdWave
ATP5A1	3rdWave
C19orf60	3rdWave
FLRT3	2ndWave
CEP164	4thWave
ATP1B1	4thWave
ATP5G1	3rdWave
LINC00493	3rdWave
GSTM3	4thWave
ANKRD29	4thWave
KIF5C	4thWave
FKBP7	4thWave
RASSF8-AS1	4thWave
FDPS	4thWave
PDPN	4thWave
RPS4X	3rdWave
FAM134B	4thWave
ATP5D	3rdWave
PGK1	4thWave
SLC16A3	4thWave
FAM161A	4thWave
IFITM5	4thWave
LUM	4thWave
ATP5G2	3rdWave
RPL13A	3rdWave
DSTN	4thWave
BGN	4thWave
TPT1	3rdWave
RPS2	3rdWave
RPLP0	3rdWave
RPL12	3rdWave
RPL31	3rdWave
GAPDH	4thWave
RPS18	3rdWave
IFI6	4thWave
C6orf48	3rdWave
SHFM1	3rdWave
ATP5G3	3rdWave
C9orf3	3rdWave
ATP5B	3rdWave
MESDC2	3rdWave
PKIG	4thWave
GPX1	3rdWave
EVA1A	4thWave
C14orf166	3rdWave
THY1	4thWave
FAM127B	3rdWave
EIF3J	4thWave
TMSB4X	4thWave
UTRN	3rdWave
RBM20	4thWave
CD44	4thWave
FKBP1B	4thWave
RPS17	3rdWave
FAM127A	3rdWave
IKBIP	4thWave
OMD	4thWave
GNB2L1	3rdWave
LINC01549	4thWave
RPLP1	3rdWave
LDHA	4thWave
ATP5L	3rdWave
PCOLCE	4thWave
SERPINF1	4thWave
CST3	4thWave
RASSF8	4thWave
ALDOA	3rdWave
FKBP11	4thWave
LMO7-AS1	4thWave
SP6	4thWave
C14orf2	3rdWave
CREB3L1	4thWave
C17orf89	3rdWave
P4HA2	4thWave
FAM162A	4thWave
LRRC75A	3rdWave
AMBN	4thWave
BAMBI	4thWave
HLA-C	4thWave
TBX2-AS1	4thWave
ATP5J2	3rdWave
ADIRF	4thWave
C4orf27	3rdWave
PKP4	4thWave
FAM96B	3rdWave
FAM208A	3rdWave
ADGRA2	4thWave
LAYN	4thWave
HSPB1	4thWave
GLUL	4thWave
CLU	4thWave
CTHRC1	4thWave
ID1	4thWave
RAB11FIP1	4thWave
DLX5	4thWave
S100A6	4thWave
TMCO1	4thWave
COMT	4thWave
LGALS3	4thWave
ANXA2	4thWave
S100A13	4thWave
CD151	4thWave
CNN3	4thWave
TNFRSF11B	4thWave
NEBL	4thWave
CD47	4thWave
ITGA4	4thWave
PXK	4thWave
F10	4thWave
HLA-E	2ndWave
IFITM3	4thWave
PDGFD	4thWave
CRNDE	4thWave
ATPIF1	3rdWave
MYL9	4thWave
MIA	4thWave
WFDC1	4thWave
SELK	3rdWave
SREK1IP1	4thWave
PTN	4thWave
RP11-81A22.5	4thWave
MSX2	4thWave
ANGPT2	4thWave
RGS3	4thWave
NSG1	4thWave
FXYD6	4thWave
SOD1	4thWave
IGF2	4thWave
ANXA4	4thWave
FAM177A1	4thWave
CCDC92	4thWave
YPEL3	4thWave
MDH1	4thWave
FAM195B	3rdWave
RDX	4thWave
ATP5F1	3rdWave
TMEM123	4thWave
PMP22	2ndWave
HEY1	4thWave
IRX5	4thWave
BMP5	4thWave
SMAD6	4thWave
UNC5B	4thWave
SPECC1	4thWave
SNAI2	4thWave
GXYLT2	4thWave
STX18	4thWave
GJA1	4thWave
SCRG1	4thWave
CNTN3	4thWave
PRDX1	4thWave
MSX1	4thWave
ATP5J	3rdWave
MYEOV2	3rdWave
USMG5	3rdWave
TNC	4thWave
SEP15	3rdWave
ATP5H	3rdWave
IFI16	2ndWave
DAB2	4thWave
RGS2	4thWave
SAMD11	4thWave
SKIL	3rdWave
NUDT4	4thWave
PCOLCE2	4thWave
ITM2B	4thWave
DLX4	4thWave
SEPW1	3rdWave
SAT1	2ndWave
SLIRP	4thWave
SVBP	4thWave
TMEM261	3rdWave
MINOS1	3rdWave
C7orf73	3rdWave
VIMP	3rdWave
KIT	2ndWave
GSTM5	4thWave
ZCRB1	3rdWave
SYT1	4thWave
SEPT11	3rdWave
ATP5C1	3rdWave
LRRN3	4thWave
SERPING1	4thWave
WBP5	3rdWave
B4GALT1	2ndWave
LCORL	4thWave
F2R	4thWave
RPS13	3rdWave
ENPP1	4thWave
SAV1	4thWave
NBL1	4thWave
COL9A2	4thWave
BARD1	3rdWave
MAP1B	4thWave
PDCD4	4thWave
VASN	4thWave
GLTSCR2	3rdWave
DDIT4L	2ndWave
DST	4thWave
SCARA3	4thWave
CNTN4	4thWave
LGI2	4thWave
ENPP2	2ndWave
ATP1A1	4thWave
CPED1	4thWave
DTNBP1	4thWave
AIG1	4thWave
RP11-510C10.3	3rdWave
FNDC1	2ndWave
RAI14	2ndWave
HIST1H2AC	4thWave
BAG5	4thWave
LIMCH1	4thWave
FRMD6	3rdWave
TROVE2	3rdWave
PIK3R1	3rdWave
IGFBP2	4thWave
FBN2	4thWave
NES	4thWave
DKK3	4thWave
DPYSL2	4thWave
DLX3	4thWave
SOX9	4thWave
PLXDC2	4thWave
FKBP2	3rdWave
MME	4thWave
FBLN2	4thWave
NID1	2ndWave
ATP5I	3rdWave
RP11-510C10.2	3rdWave
EEA1	4thWave
TRIM2	2ndWave
FAM69C	4thWave
ITM2C	4thWave
TMSB15A	4thWave
COLEC12	4thWave
CAST	4thWave
NIFK	4thWave
