# Supplementary material for: Spatiotemporal cell landscape of human embryonic tooth development
Source: Cell Prolif. 2024 Jun 12;57(9):e13653. doi: 10.1111/cpr.13653 (PMC11503248; doi:10.1111/cpr.13653)
Supplement: Supplementary file 9 — Table S9. Enrichment of mesenchyme development gene module in transcription factor targets predicted by SCENIC. [file CPR-57-e13653-s013.csv]

regulon	module	p	odds.ratio
TFAP2A_extended (17g)	2ndWave	1.11E-08	Inf
DLX5 (28g)	4thWave	1.83E-13	63.3933325
DLX3_extended (36g)	4thWave	6.07E-16	40.21089187
FOSL2_extended (18g)	2ndWave	1.36E-07	33.2226088
BCL11A_extended (30g)	2ndWave	1.40E-11	27.69416083
BCL11A (29g)	2ndWave	3.88E-11	26.6741934
DLX3 (12g)	4thWave	1.78E-05	25.31339295
MSX2_extended (18g)	4thWave	4.07E-07	18.5134016
FOXF2_extended (89g)	2ndWave	2.66E-26	14.81774752
FOSB_extended (38g)	1stWave	3.60E-14	13.45924026
FOSB (22g)	1stWave	6.62E-10	12.66642959
JDP2_extended (15g)	2ndWave	4.15E-05	12.64033306
JUND (16g)	1stWave	1.69E-07	12.11108491
FOS (19g)	1stWave	1.17E-09	11.91717728
JUN_extended (33g)	1stWave	8.85E-11	10.74093702
JUN (18g)	1stWave	1.24E-07	10.62136461
DLX4_extended (26g)	4thWave	1.55E-07	9.764002925
JUNB_extended (57g)	1stWave	3.26E-15	9.405266912
CREB3L1_extended (14g)	4thWave	0.000283375	8.430653486
JUNB (40g)	1stWave	1.20E-10	8.114569159
TCF7 (60g)	2ndWave	2.50E-13	8.055326538
IRF8_extended (112g)	2ndWave	7.77E-22	7.293282232
FOXF1_extended (48g)	2ndWave	1.11E-09	6.690468549
PRDM6 (128g)	2ndWave	1.76E-20	5.81424712
HMGA1 (260g)	4thWave	9.89E-39	5.758365898
PRDM6_extended (130g)	2ndWave	1.95E-20	5.712007496
SOX18_extended (82g)	2ndWave	3.01E-13	5.53951
NFIA (19g)	2ndWave	0.000499703	5.442241002
TCF7_extended (288g)	2ndWave	2.10E-38	5.338852183
SOX18 (25g)	2ndWave	0.000122202	5.015168139
DLX5_extended (154g)	4thWave	5.45E-21	4.936389353
BACH2_extended (10g)	2ndWave	0.022762205	4.50467742
SP7 (180g)	4thWave	1.17E-21	4.500543507
SP7_extended (185g)	4thWave	3.91E-22	4.493816325
SOX5 (56g)	4thWave	1.47E-07	4.230263316
ZBTB7A_extended (260g)	2ndWave	1.16E-26	4.166937144
TFAP2C_extended (394g)	2ndWave	6.84E-37	4.136239218
SOX5_extended (87g)	4thWave	1.65E-10	4.110766563
ATF3 (22g)	1stWave	0.008211985	4.044550425
LHX9_extended (184g)	2ndWave	5.62E-19	4.00457881
LEF1_extended (348g)	2ndWave	1.87E-31	3.940518282
LHX6_extended (287g)	2ndWave	4.52E-25	3.731726773
HMGB3 (13g)	4thWave	0.02009734	3.66282575
IRF1 (14g)	1stWave	0.039232873	3.625595085
LEF1 (254g)	2ndWave	2.88E-21	3.558632877
GLI2 (17g)	2ndWave	0.009831691	3.549688703
DLX2 (12g)	1stWave	0.079460031	3.445865523
GLI2_extended (22g)	2ndWave	0.004465521	3.396034595
STAT3_extended (98g)	2ndWave	7.47E-09	3.323559023
POU3F3_extended (32g)	2ndWave	0.000947344	3.249072323
STAT3 (73g)	2ndWave	1.14E-06	3.195547657
FOXD2_extended (49g)	2ndWave	8.90E-05	3.101151829
ZMIZ1_extended (423g)	2ndWave	2.22E-25	3.079524858
ZMIZ1 (326g)	2ndWave	1.52E-20	3.048472628
FOXQ1 (50g)	2ndWave	0.000150821	2.944409524
TRPS1 (431g)	2ndWave	2.85E-23	2.901110932
TRPS1_extended (439g)	2ndWave	1.47E-23	2.899749161
FOXQ1_extended (78g)	2ndWave	5.03E-06	2.85494205
RARB_extended (143g)	2ndWave	5.12E-09	2.740799508
RARB (137g)	2ndWave	1.95E-08	2.685443261
IRF1_extended (436g)	2ndWave	4.20E-20	2.66165693
POU3F1 (136g)	2ndWave	3.39E-08	2.647758974
KLF13_extended (177g)	2ndWave	7.50E-10	2.616330734
LHX6 (21g)	2ndWave	0.025873073	2.580321095
MAFF_extended (167g)	2ndWave	3.56E-09	2.577388472
IRF1 (14g)	2ndWave	0.066391359	2.573131789
KLF2 (154g)	1stWave	0.000117088	2.564376591
GADD45A (62g)	2ndWave	0.000237575	2.549002652
SOX11_extended (61g)	2ndWave	0.00040418	2.473306807
POU3F1_extended (143g)	2ndWave	2.42E-07	2.428775705
POLR2A (548g)	1stWave	3.71E-07	2.323682405
POU3F3 (11g)	2ndWave	0.135792695	2.312043584
SOX4_extended (325g)	2ndWave	3.34E-12	2.300071987
FOXC1 (22g)	1stWave	0.121438701	2.299688037
EGR1 (288g)	1stWave	3.83E-05	2.277400145
MAF_extended (388g)	2ndWave	2.49E-13	2.259385701
TWIST1 (92g)	2ndWave	0.000105979	2.256572707
KLF2_extended (229g)	1stWave	0.000210859	2.21662829
SREBF2_extended (382g)	2ndWave	1.99E-12	2.199190166
POLR2A_extended (692g)	1stWave	1.73E-06	2.139548763
POLR2A (548g)	2ndWave	9.33E-15	2.137096442
EGR3_extended (383g)	2ndWave	1.30E-11	2.132105955
STAT1_extended (203g)	4thWave	3.10E-07	2.127716959
RARB_extended (143g)	1stWave	0.003443332	2.119059794
RARB (137g)	1stWave	0.004403564	2.106836114
FOXD1_extended (54g)	2ndWave	0.005357624	2.101838661
SREBF2 (232g)	2ndWave	7.61E-08	2.09759411
PBX3_extended (123g)	2ndWave	5.38E-05	2.093027224
POLR2A_extended (692g)	2ndWave	6.65E-16	2.087092643
ATF3_extended (454g)	1stWave	3.91E-05	2.042387708
DLX2_extended (26g)	1stWave	0.163075487	2.021284069
DDIT3_extended (193g)	1stWave	0.002601719	1.981736338
SIX2_extended (305g)	2ndWave	3.00E-08	1.971585714
CEBPB (471g)	1stWave	0.000108119	1.948091852
KLF7_extended (10g)	2ndWave	0.231845527	1.9247146
TCF4_extended (96g)	4thWave	0.001908751	1.890656153
EGR1_extended (825g)	2ndWave	9.19E-13	1.860386078
CHD2_extended (77g)	2ndWave	0.007677392	1.809373393
FOXC1_extended (28g)	1stWave	0.209066168	1.802389128
EGR3_extended (383g)	1stWave	0.001530807	1.78782104
ZBTB14 (16g)	4thWave	0.187581682	1.775168136
MYC_extended (708g)	1stWave	0.000269749	1.772159595
KLF2 (154g)	2ndWave	0.000631634	1.746067427
SREBF1_extended (258g)	2ndWave	2.12E-05	1.743128198
KLF2_extended (229g)	2ndWave	0.000161587	1.676452783
JUND_extended (825g)	2ndWave	2.96E-09	1.671879513
CEBPB (471g)	2ndWave	3.85E-06	1.606144017
CEBPB_extended (735g)	2ndWave	1.87E-07	1.589400128
MAFF_extended (167g)	1stWave	0.054060174	1.58373393
IRF1_extended (436g)	1stWave	0.011906502	1.547255748
DLX1_extended (36g)	2ndWave	0.131738354	1.545585484
SIX2_extended (305g)	1stWave	0.02852492	1.527651353
PAX3 (40g)	4thWave	0.128937127	1.526213388
CEBPG_extended (25g)	2ndWave	0.20396578	1.514716367
POU3F1_extended (143g)	1stWave	0.103015168	1.506594069
FOS_extended (801g)	1stWave	0.006746672	1.504557739
RREB1_extended (32g)	2ndWave	0.169915009	1.501011933
NFIX_extended (32g)	2ndWave	0.169915009	1.501011933
RREB1 (16g)	2ndWave	0.288698923	1.497027706
CEBPB_extended (735g)	1stWave	0.009107225	1.486978902
POU3F1 (136g)	1stWave	0.126335498	1.470530794
FOS_extended (801g)	2ndWave	8.92E-06	1.467392945
ZMIZ1 (326g)	1stWave	0.044159449	1.453725067
POU2F1_extended (21g)	2ndWave	0.268293519	1.444313958
STAT1 (94g)	4thWave	0.062754114	1.430100411
EGR1 (288g)	2ndWave	0.004798345	1.406312889
FOXQ1_extended (78g)	1stWave	0.258729083	1.403922947
NFIX (31g)	2ndWave	0.233927481	1.392255382
CHD2_extended (77g)	1stWave	0.27050381	1.381360084
GADD45A (62g)	1stWave	0.295966979	1.375471981
EGR1_extended (825g)	1stWave	0.028045531	1.374521443
DLX2 (12g)	2ndWave	0.394655957	1.373269052
MEF2C_extended (12g)	2ndWave	0.394655957	1.373269052
MAFB_extended (452g)	1stWave	0.059832911	1.362089439
TFAP2B_extended (34g)	1stWave	0.406608095	1.344295746
ATF3_extended (454g)	2ndWave	0.003428775	1.342706268
MYC_extended (708g)	2ndWave	0.000832387	1.339972962
TCF7L1_extended (163g)	2ndWave	0.050673674	1.330790331
TCF7L1 (161g)	2ndWave	0.055384791	1.32349635
STAT6 (32g)	2ndWave	0.277725488	1.318129253
NPDC1_extended (35g)	2ndWave	0.289451955	1.284296174
MAFB (15g)	2ndWave	0.41104818	1.281715044
MAFB_extended (452g)	2ndWave	0.012387091	1.279689702
STAT6_extended (33g)	2ndWave	0.323858933	1.25151975
ZMIZ1_extended (423g)	1stWave	0.146277211	1.24938976
FOXQ1 (50g)	1stWave	0.430673414	1.223884711
ALX4 (18g)	2ndWave	0.423834783	1.223434368
DLX2_extended (26g)	2ndWave	0.394715806	1.202147189
ZBTB7A_extended (260g)	1stWave	0.262407494	1.193504754
NFIL3_extended (70g)	4thWave	0.284652219	1.192170674
TFAP2B_extended (34g)	2ndWave	0.37157492	1.191250359
STAT3_extended (98g)	1stWave	0.374671986	1.180385661
SREBF2_extended (382g)	1stWave	0.243425097	1.18003051
HMGA2 (222g)	2ndWave	0.169083334	1.161488004
CEBPD_extended (290g)	2ndWave	0.141437797	1.158552003
CEBPD (59g)	2ndWave	0.355345003	1.1451272
JUND_extended (825g)	1stWave	0.233186195	1.139577056
DBP (49g)	2ndWave	0.407925971	1.117137597
SOX4_extended (325g)	1stWave	0.359235593	1.10550783
FOXD1_extended (54g)	1stWave	0.514049594	1.08838486
CEBPD_extended (290g)	1stWave	0.394062257	1.086423572
CEBPD (59g)	1stWave	0.505884507	1.079328814
SREBF1_extended (258g)	1stWave	0.430405352	1.072244099
SREBF2 (232g)	1stWave	0.466301144	1.051208687
TFAP2C_extended (394g)	1stWave	0.441783801	1.049534745
SOX6_extended (68g)	2ndWave	0.472988193	1.048540641
STAT3 (73g)	1stWave	0.525414065	1.042628791
KLF13_extended (177g)	1stWave	0.496918864	1.037281678
NFIB (23g)	2ndWave	0.556847742	1.024201727
MAF_extended (388g)	1stWave	0.506919334	1.014467235
HMGA2 (222g)	4thWave	0.51445487	1.004786505
FOXO1_extended (86g)	4thWave	0.580560765	0.974697453
TCF7L1 (161g)	1stWave	0.581633048	0.973084887
TRPS1 (431g)	1stWave	0.596765298	0.967527195
PBX3 (16g)	1stWave	0.660731992	0.960901606
FOXC2_extended (31g)	1stWave	0.626258882	0.96067935
POU2F1 (12g)	2ndWave	0.633113179	0.959809534
CEBPG (15g)	2ndWave	0.625367457	0.959763953
TCF7L1_extended (163g)	1stWave	0.599834009	0.95855829
TRPS1_extended (439g)	1stWave	0.636668532	0.947149638
FOXO1_extended (86g)	4thWave	0.657910272	0.930192294
NFIB_extended (46g)	2ndWave	0.647559303	0.9278104
DBP_extended (66g)	4thWave	0.667709686	0.917718798
FOXC2_extended (31g)	2ndWave	0.658273256	0.913321085
DDIT3_extended (193g)	2ndWave	0.764649372	0.901840814
MAFB (15g)	1stWave	0.686020813	0.891884293
DLX4_extended (26g)	4thWave	0.677829784	0.868566076
RREB1 (16g)	1stWave	0.709434427	0.832064401
CEBPG (15g)	1stWave	0.709434427	0.832064401
NFIX (31g)	1stWave	0.698895838	0.831108419
DBP_extended (66g)	2ndWave	0.791209632	0.831029882
DBP (49g)	4thWave	0.777078657	0.818676315
BRCA1_extended (34g)	4thWave	0.755605589	0.816993776
NFIX_extended (32g)	1stWave	0.715132236	0.803937626
HMGA1 (260g)	4thWave	0.880809016	0.799185702
TCF4_extended (96g)	2ndWave	0.88168046	0.783796917
PAX3 (40g)	4thWave	0.759767213	0.770184599
MEIS2_extended (16g)	4thWave	0.769236795	0.757166593
NFIA (19g)	1stWave	0.751179169	0.733529666
NFE2L2_extended (41g)	4thWave	0.790906267	0.731956034
DDIT3 (47g)	2ndWave	0.868728644	0.730229461
LHX9_extended (184g)	1stWave	0.86607537	0.728544069
BRCA1 (21g)	4thWave	0.816959476	0.709166897
FOSL2_extended (18g)	1stWave	0.769757234	0.692471213
STAT1_extended (203g)	4thWave	0.954025899	0.685447754
FOXO1_extended (86g)	2ndWave	0.969357483	0.651437124
IRF9_extended (89g)	4thWave	0.966763269	0.651119548
PBX3 (16g)	2ndWave	0.853060044	0.638456117
MEIS2_extended (16g)	2ndWave	0.853060044	0.638456117
LHX6_extended (287g)	1stWave	0.962234045	0.636616783
JUNB (40g)	2ndWave	0.923912133	0.635982539
DLX3 (12g)	4thWave	0.802759581	0.62708179
IRF9_extended (89g)	2ndWave	0.981506999	0.621139058
NFE2L2_extended (41g)	2ndWave	0.937566507	0.615105723
SP7 (180g)	4thWave	0.976840651	0.612135887
SP7_extended (185g)	4thWave	0.982900883	0.594051339
NFIB (23g)	1stWave	0.817612328	0.592814558
SOX6_extended (68g)	1stWave	0.885447757	0.578683842
HMGB3 (13g)	4thWave	0.825978226	0.578595465
FOXD2_extended (49g)	4thWave	0.960734206	0.578336708
PBX3_extended (123g)	1stWave	0.9254505	0.57759651
DBP_extended (66g)	4thWave	0.926904609	0.572783408
IRF8_extended (112g)	1stWave	0.928919948	0.571929779
NFIB_extended (46g)	1stWave	0.866935973	0.563139646
STAT1 (94g)	4thWave	0.961910537	0.550860451
ZHX3 (27g)	2ndWave	0.94141603	0.545598092
LHX6 (21g)	4thWave	0.922955999	0.533101787
SOX5 (56g)	4thWave	0.934130056	0.532261731
DDIT3 (47g)	1stWave	0.889349025	0.526475629
ZHX3 (27g)	4thWave	0.948273704	0.514189216
TCF7_extended (288g)	1stWave	0.993766771	0.512451633
IRF9 (11g)	4thWave	0.894457255	0.504411297
CEBPG_extended (25g)	1stWave	0.86638097	0.497081128
SOX6_extended (68g)	4thWave	0.995150241	0.480119337
NFE2L2_extended (41g)	4thWave	0.984469021	0.463961268
SOX11_extended (61g)	1stWave	0.928770047	0.456758684
MEF2C_extended (12g)	4thWave	0.921263742	0.453743632
ETS1_extended (18g)	4thWave	0.946009884	0.453091754
JUNB_extended (57g)	2ndWave	0.996089106	0.452447186
POU3F3_extended (32g)	1stWave	0.894228751	0.443207071
RREB1_extended (32g)	1stWave	0.902162709	0.427732273
IRF9 (11g)	2ndWave	0.933565703	0.425479124
ATF3 (22g)	2ndWave	0.971622501	0.424177804
FOXC1 (22g)	2ndWave	0.971622501	0.424177804
MSX2_extended (18g)	4thWave	0.907040326	0.416959231
FOXC1_extended (28g)	2ndWave	0.98379628	0.414196977
DLX2_extended (26g)	4thWave	0.977718387	0.410882232
DLX1_extended (36g)	1stWave	0.916298463	0.399777268
PRDM6 (128g)	1stWave	0.989105825	0.389428254
NPDC1_extended (35g)	1stWave	0.922584907	0.387109931
PRDM6_extended (130g)	1stWave	0.990321336	0.382883134
JUN (18g)	2ndWave	0.973010032	0.382017576
ETS1 (14g)	4thWave	0.956816042	0.377738089
POU2F1_extended (21g)	4thWave	0.976249398	0.376995522
FOXC1 (22g)	4thWave	0.982083993	0.356970171
NFIL3_extended (70g)	1stWave	0.973333972	0.355009718
CEBPG (15g)	4thWave	0.96821538	0.348509861
MAFB (15g)	4thWave	0.96821538	0.348509861
LEF1 (254g)	1stWave	0.99961495	0.340092699
JUN_extended (33g)	2ndWave	0.996308239	0.339237327
NFIB (23g)	4thWave	0.986533405	0.338952405
SOX5_extended (87g)	4thWave	0.996083879	0.33773667
NFIB_extended (46g)	4thWave	0.998526001	0.336570849
FOXC2_extended (31g)	4thWave	0.994168625	0.33392905
CEBPD_extended (290g)	4thWave	1	0.332295447
STAT6 (32g)	4thWave	0.995582049	0.32183901
CREB3L1_extended (14g)	2ndWave	0.976857805	0.318566036
DDIT3_extended (193g)	4thWave	0.999999999	0.318331398
STAT6_extended (33g)	4thWave	0.996662108	0.310582574
DBP (49g)	4thWave	0.985612402	0.309535831
CEBPG_extended (25g)	4thWave	0.992465054	0.307829798
TWIST1 (92g)	1stWave	0.98736562	0.30464062
NFE2L2_extended (41g)	1stWave	0.961718937	0.300906474
CEBPD (59g)	4thWave	0.999826315	0.300492809
DLX5_extended (154g)	4thWave	0.999927315	0.281114006
DLX1_extended (36g)	4thWave	0.998582147	0.281033397
LEF1 (254g)	4thWave	1	0.279022852
ZHX3 (27g)	4thWave	0.970030938	0.276857342
ZBTB14 (16g)	2ndWave	0.988790587	0.272742002
FOXC1_extended (28g)	4thWave	0.996912233	0.270480457
LEF1_extended (348g)	1stWave	0.999996254	0.268272768
LEF1_extended (348g)	4thWave	1	0.260328349
CEBPD (59g)	4thWave	0.995259141	0.254997443
NFIX (31g)	4thWave	0.979470486	0.248834839
NFIX (31g)	4thWave	0.998761409	0.241071421
NFIL3_extended (70g)	2ndWave	0.999997819	0.240987442
DLX1_extended (36g)	4thWave	0.981904653	0.240699137
NFIX_extended (32g)	4thWave	0.981904653	0.240699137
ETS1_extended (18g)	2ndWave	0.994642459	0.238388791
NFIX_extended (32g)	4thWave	0.999090309	0.232637705
POU3F3 (11g)	4thWave	0.9819932	0.226614013
FOS (19g)	2ndWave	0.996311744	0.224243057
BRCA1_extended (34g)	4thWave	0.987612301	0.21916316
TFAP2B_extended (34g)	4thWave	0.999512008	0.217402148
DLX3_extended (36g)	4thWave	0.990380435	0.206799717
POU2F1 (12g)	4thWave	0.98751406	0.205909842
STAT3 (73g)	4thWave	0.999042286	0.204092478
SOX18 (25g)	4thWave	0.998721517	0.19594966
CEBPD_extended (290g)	4thWave	0.999999998	0.19439728
LHX6_extended (287g)	4thWave	1	0.167147419
HMGA2 (222g)	4thWave	0.999999971	0.165418359
HMGB3 (13g)	2ndWave	0.995772793	0.159108381
TCF7L1 (161g)	4thWave	1	0.15582069
SOX11_extended (61g)	4thWave	0.999999381	0.155668308
FOXF1_extended (48g)	4thWave	0.997900303	0.154253471
TCF7L1_extended (163g)	4thWave	1	0.153596535
CHD2_extended (77g)	4thWave	0.999999973	0.152984687
GADD45A (62g)	4thWave	0.999999553	0.152902505
STAT3_extended (98g)	4thWave	0.999943613	0.151366914
POU3F3_extended (32g)	4thWave	0.999878099	0.149680328
SOX18_extended (82g)	1stWave	0.998382491	0.149531633
ETS1 (14g)	2ndWave	0.997227792	0.146785727
SOX18_extended (82g)	4thWave	0.999999995	0.142664123
FOXO1_extended (86g)	1stWave	0.998824888	0.142229489
NPDC1_extended (35g)	4thWave	0.999956205	0.135858496
ALX4 (18g)	4thWave	0.998616891	0.132827105
SOX4_extended (325g)	4thWave	1	0.128471709
JUND (16g)	2ndWave	0.99880847	0.127068119
TCF4_extended (96g)	1stWave	0.99947269	0.126664229
TCF7_extended (288g)	4thWave	1	0.125048466
TCF7 (60g)	4thWave	0.999483314	0.124862046
SREBF2 (232g)	4thWave	1	0.12149326
SIX2_extended (305g)	4thWave	1	0.120247416
LEF1_extended (348g)	4thWave	1	0.118366571
FOXQ1_extended (78g)	4thWave	0.999690203	0.116718819
TCF7 (60g)	4thWave	0.999999906	0.116617895
MAFB_extended (452g)	4thWave	1	0.116216687
ZMIZ1 (326g)	4thWave	1	0.110199014
HMGA2 (222g)	1stWave	0.999999273	0.109029846
CEBPB_extended (735g)	4thWave	1	0.108089888
CEBPB (471g)	4thWave	1	0.105326825
SREBF2_extended (382g)	4thWave	1	0.104410898
SP7 (180g)	2ndWave	1	0.102869943
TCF7L1 (161g)	4thWave	0.999999776	0.100882498
SP7_extended (185g)	2ndWave	1	0.099605694
TCF7L1_extended (163g)	4thWave	0.999999826	0.099376165
TWIST1 (92g)	4thWave	1	0.099153831
PAX3 (40g)	2ndWave	0.999999008	0.099066355
DDIT3 (47g)	4thWave	0.999999321	0.098997876
ZMIZ1_extended (423g)	4thWave	1	0.09890418
BRCA1 (21g)	2ndWave	0.999856203	0.095023653
SIX2_extended (305g)	4thWave	1	0.094399788
MAFF_extended (167g)	4thWave	0.999999966	0.090526414
FOSB (22g)	2ndWave	0.999905852	0.09044556
ZBTB7A_extended (260g)	4thWave	1	0.086996069
IRF9_extended (89g)	4thWave	0.999981706	0.085630259
STAT1_extended (203g)	2ndWave	1	0.079773419
TRPS1 (431g)	4thWave	1	0.079140845
TRPS1_extended (439g)	4thWave	1	0.077544927
TRPS1_extended (439g)	4thWave	1	0.077475054
TCF4_extended (96g)	4thWave	0.99999499	0.076258881
DLX4_extended (26g)	2ndWave	0.999982735	0.075795184
TRPS1 (431g)	4thWave	1	0.074735109
CEBPB_extended (735g)	4thWave	1	0.073972112
TCF7_extended (288g)	4thWave	1	0.072848276
PBX3_extended (123g)	4thWave	1	0.072081013
DLX5_extended (154g)	2ndWave	1	0.071593987
DLX5 (28g)	2ndWave	0.999992616	0.070097631
PRDM6 (128g)	4thWave	1	0.068982041
PBX3_extended (123g)	4thWave	0.999998802	0.067992546
PRDM6_extended (130g)	4thWave	1	0.067811313
IRF8_extended (112g)	4thWave	0.999998949	0.067325336
SREBF1_extended (258g)	4thWave	1	0.061278039
MAF_extended (388g)	4thWave	1	0.059203114
CEBPB (471g)	4thWave	1	0.058384093
PRDM6 (128g)	4thWave	0.999999887	0.057629229
MYC_extended (708g)	4thWave	1	0.057599759
BRCA1_extended (34g)	2ndWave	0.999999425	0.057148291
LEF1 (254g)	4thWave	1	0.05671892
PRDM6_extended (130g)	4thWave	0.999999913	0.056660519
MAFF_extended (167g)	4thWave	1	0.05133462
FOSB_extended (38g)	2ndWave	0.999999896	0.050848446
ATF3_extended (454g)	4thWave	1	0.04820204
ZMIZ1 (326g)	4thWave	1	0.048197007
FOXF1_extended (48g)	4thWave	0.999999979	0.04728793
IRF1_extended (436g)	4thWave	1	0.047016524
HMGA1 (260g)	2ndWave	1	0.045617106
MAFB_extended (452g)	4thWave	1	0.045343854
KLF2_extended (229g)	4thWave	1	0.045121159
KLF13_extended (177g)	4thWave	0.999999999	0.044801453
FOXD1_extended (54g)	4thWave	0.999999998	0.041800001
LHX9_extended (184g)	4thWave	1	0.041645387
STAT1 (94g)	2ndWave	1	0.039595432
ZMIZ1_extended (423g)	4thWave	1	0.039190374
JUND_extended (825g)	4thWave	1	0.038981804
ZBTB7A_extended (260g)	4thWave	1	0.038909003
DDIT3_extended (193g)	4thWave	1	0.03772836
KLF13_extended (177g)	4thWave	1	0.035798257
FOS_extended (801g)	4thWave	1	0.035336891
EGR1 (288g)	4thWave	1	0.034467759
EGR1_extended (825g)	4thWave	1	0.033557152
RARB (137g)	4thWave	1	0.031412155
SREBF1_extended (258g)	4thWave	1	0.031231557
RARB_extended (143g)	4thWave	1	0.029974066
FOS_extended (801g)	4thWave	1	0.029088254
IRF1_extended (436g)	4thWave	1	0.029052272
KLF2 (154g)	4thWave	1	0.027632435
POLR2A (548g)	4thWave	1	0.027593412
EGR1_extended (825g)	4thWave	1	0.027196022
LHX6_extended (287g)	4thWave	1	0.025366158
POLR2A (548g)	4thWave	1	0.025080489
LHX9_extended (184g)	4thWave	1	0.022684803
SOX4_extended (325g)	4thWave	1	0.021980627
POLR2A_extended (692g)	4thWave	1	0.021765798
SOX5_extended (87g)	2ndWave	1	0.021234248
JUND_extended (825g)	4thWave	1	0.020368383
EGR3_extended (383g)	4thWave	1	0.019354964
IRF8_extended (112g)	4thWave	1	0.01933687
POLR2A_extended (692g)	4thWave	1	0.018318945
MAF_extended (388g)	4thWave	1	0.017717439
TFAP2C_extended (394g)	4thWave	1	0.017599814
MYC_extended (708g)	4thWave	1	0.017016321
POU3F1 (136g)	4thWave	1	0.015687611
ATF3_extended (454g)	4thWave	1	0.015122876
POU3F1_extended (143g)	4thWave	1	0.014855603
TFAP2C_extended (394g)	4thWave	1	0.013944159
EGR3_extended (383g)	4thWave	1	0
SREBF2_extended (382g)	4thWave	1	0
EGR1 (288g)	4thWave	1	0
HMGA1 (260g)	1stWave	1	0
SREBF2 (232g)	4thWave	1	0
KLF2_extended (229g)	4thWave	1	0
STAT1_extended (203g)	1stWave	1	0
SP7_extended (185g)	1stWave	1	0
SP7 (180g)	1stWave	1	0
DLX5_extended (154g)	1stWave	1	0
KLF2 (154g)	4thWave	1	0
POU3F1_extended (143g)	4thWave	1	0
RARB_extended (143g)	4thWave	1	0
RARB (137g)	4thWave	1	0
POU3F1 (136g)	4thWave	1	0
STAT3_extended (98g)	4thWave	1	0
STAT1 (94g)	1stWave	1	0
TWIST1 (92g)	4thWave	1	0
FOXF2_extended (89g)	4thWave	1	0
FOXF2_extended (89g)	4thWave	1	0
FOXF2_extended (89g)	1stWave	1	0
IRF9_extended (89g)	1stWave	1	0
SOX5_extended (87g)	1stWave	1	0
SOX18_extended (82g)	4thWave	1	0
FOXQ1_extended (78g)	4thWave	1	0
CHD2_extended (77g)	4thWave	1	0
STAT3 (73g)	4thWave	1	0
NFIL3_extended (70g)	4thWave	1	0
SOX6_extended (68g)	4thWave	1	0
DBP_extended (66g)	1stWave	1	0
GADD45A (62g)	4thWave	1	0
TCF7 (60g)	1stWave	1	0
SOX11_extended (61g)	4thWave	1	0
JUNB_extended (57g)	4thWave	1	0
JUNB_extended (57g)	4thWave	1	0
SOX5 (56g)	2ndWave	1	0
SOX5 (56g)	1stWave	1	0
FOXD1_extended (54g)	4thWave	1	0
DBP (49g)	1stWave	1	0
FOXQ1 (50g)	4thWave	1	0
FOXQ1 (50g)	4thWave	1	0
FOXD2_extended (49g)	4thWave	1	0
FOXD2_extended (49g)	1stWave	1	0
FOXF1_extended (48g)	1stWave	1	0
DDIT3 (47g)	4thWave	1	0
NFIB_extended (46g)	4thWave	1	0
JUNB (40g)	4thWave	1	0
JUNB (40g)	4thWave	1	0
PAX3 (40g)	1stWave	1	0
FOSB_extended (38g)	4thWave	1	0
FOSB_extended (38g)	4thWave	1	0
DLX3_extended (36g)	2ndWave	1	0
DLX3_extended (36g)	1stWave	1	0
BRCA1_extended (34g)	1stWave	1	0
NPDC1_extended (35g)	4thWave	1	0
JUN_extended (33g)	4thWave	1	0
JUN_extended (33g)	4thWave	1	0
TFAP2B_extended (34g)	4thWave	1	0
POU3F3_extended (32g)	4thWave	1	0
RREB1_extended (32g)	4thWave	1	0
RREB1_extended (32g)	4thWave	1	0
STAT6_extended (33g)	4thWave	1	0
STAT6_extended (33g)	1stWave	1	0
STAT6 (32g)	4thWave	1	0
STAT6 (32g)	1stWave	1	0
FOXC2_extended (31g)	4thWave	1	0
BCL11A_extended (30g)	4thWave	1	0
BCL11A_extended (30g)	4thWave	1	0
BCL11A_extended (30g)	1stWave	1	0
BCL11A (29g)	4thWave	1	0
BCL11A (29g)	4thWave	1	0
BCL11A (29g)	1stWave	1	0
DLX5 (28g)	4thWave	1	0
DLX5 (28g)	1stWave	1	0
FOXC1_extended (28g)	4thWave	1	0
ZHX3 (27g)	1stWave	1	0
DLX2_extended (26g)	4thWave	1	0
DLX4_extended (26g)	1stWave	1	0
CEBPG_extended (25g)	4thWave	1	0
SOX18 (25g)	4thWave	1	0
SOX18 (25g)	1stWave	1	0
NFIB (23g)	4thWave	1	0
ATF3 (22g)	4thWave	1	0
ATF3 (22g)	4thWave	1	0
FOSB (22g)	4thWave	1	0
FOSB (22g)	4thWave	1	0
GLI2_extended (22g)	4thWave	1	0
GLI2_extended (22g)	4thWave	1	0
GLI2_extended (22g)	1stWave	1	0
BRCA1 (21g)	4thWave	1	0
BRCA1 (21g)	1stWave	1	0
FOXC1 (22g)	4thWave	1	0
LHX6 (21g)	4thWave	1	0
LHX6 (21g)	1stWave	1	0
POU2F1_extended (21g)	4thWave	1	0
POU2F1_extended (21g)	1stWave	1	0
NFIA (19g)	4thWave	1	0
NFIA (19g)	4thWave	1	0
FOS (19g)	4thWave	1	0
FOS (19g)	4thWave	1	0
JUN (18g)	4thWave	1	0
JUN (18g)	4thWave	1	0
FOSL2_extended (18g)	4thWave	1	0
FOSL2_extended (18g)	4thWave	1	0
MSX2_extended (18g)	2ndWave	1	0
MSX2_extended (18g)	1stWave	1	0
ALX4 (18g)	4thWave	1	0
ALX4 (18g)	1stWave	1	0
ETS1_extended (18g)	4thWave	1	0
ETS1_extended (18g)	1stWave	1	0
TFAP2A_extended (17g)	4thWave	1	0
TFAP2A_extended (17g)	4thWave	1	0
TFAP2A_extended (17g)	1stWave	1	0
GLI2 (17g)	4thWave	1	0
GLI2 (17g)	4thWave	1	0
GLI2 (17g)	1stWave	1	0
JUND (16g)	4thWave	1	0
JUND (16g)	4thWave	1	0
PBX3 (16g)	4thWave	1	0
PBX3 (16g)	4thWave	1	0
RREB1 (16g)	4thWave	1	0
RREB1 (16g)	4thWave	1	0
ZBTB14 (16g)	4thWave	1	0
ZBTB14 (16g)	1stWave	1	0
MEIS2_extended (16g)	4thWave	1	0
MEIS2_extended (16g)	1stWave	1	0
CEBPG (15g)	4thWave	1	0
IRF1 (14g)	4thWave	1	0
IRF1 (14g)	4thWave	1	0
MAFB (15g)	4thWave	1	0
CREB3L1_extended (14g)	4thWave	1	0
CREB3L1_extended (14g)	1stWave	1	0
JDP2_extended (15g)	4thWave	1	0
JDP2_extended (15g)	4thWave	1	0
JDP2_extended (15g)	1stWave	1	0
ETS1 (14g)	4thWave	1	0
ETS1 (14g)	1stWave	1	0
HMGB3 (13g)	1stWave	1	0
DLX2 (12g)	4thWave	1	0
DLX2 (12g)	4thWave	1	0
POU2F1 (12g)	4thWave	1	0
POU2F1 (12g)	1stWave	1	0
MEF2C_extended (12g)	4thWave	1	0
MEF2C_extended (12g)	1stWave	1	0
DLX3 (12g)	2ndWave	1	0
DLX3 (12g)	1stWave	1	0
IRF9 (11g)	4thWave	1	0
IRF9 (11g)	1stWave	1	0
POU3F3 (11g)	4thWave	1	0
POU3F3 (11g)	1stWave	1	0
BACH2_extended (10g)	4thWave	1	0
BACH2_extended (10g)	4thWave	1	0
BACH2_extended (10g)	1stWave	1	0
KLF7_extended (10g)	4thWave	1	0
KLF7_extended (10g)	4thWave	1	0
KLF7_extended (10g)	1stWave	1	0
