# Supplementary material for: Spatiotemporal cell landscape of human embryonic tooth development
Source: Cell Prolif. 2024 Jun 12;57(9):e13653. doi: 10.1111/cpr.13653 (PMC11503248; doi:10.1111/cpr.13653)
Supplement: Supplementary file 10 — Table S10. Ligand‐target predictions of epithelial branch genes by nichenetr. [file CPR-57-e13653-s009.csv]

	from	to	value
1	APP	CXCL6	0.00522986032166775
2	APP	BDNF	0.00708567834750636
3	APP	NGFR	0.00609353182897322
4	APP	WNT7A	0.00515176601031653
5	APP	PLCE1	0.00506015709232409
6	APP	EPHA7	0.00477822887043436
7	APP	DACT1	0.00469986754532146
8	APP	APCDD1	0.0111511015818264
9	APP	FLRT2	0.00507271828020037
10	APP	FZD1	0.00415415908314665
11	APP	SMARCA2	0.00377834828587673
12	APP	ID3	0.00416941437464409
13	APP	ID1	0.0015678464154385
14	APP	CCND1	0.00346707994667157
15	WNT5A	WNT7A	0.00515457087930709
16	WNT5A	CLDN1	0.00213465574817203
17	WNT5A	ID1	0.00148146162381321
18	WNT5A	CCND1	0.00246177264272535
19	WNT5A	BMP4	0.00218453646618976
20	JAG1	EFNB2	0.00224991673926943
21	JAG1	ISOC1	0.00465329666345425
22	JAG1	FIBIN	0.00708072908646324
23	JAG1	KRTAP1.3	0.0068054460118686
24	JAG1	RPL13A	0.00154696093042443
25	JAG1	COL8A2	0.00518538178519591
26	JAG1	SEMA3E	0.00537417941833921
27	JAG1	OVOS2	0.00853085261154853
28	JAG1	VWDE	0.00538662421544173
29	JAG1	CXCR4	0.00164287554697267
30	JAG1	MET	0.0014497451993758
31	JAG1	GSN	0.00149516396320836
32	JAG1	MALAT1	0.00170288465099578
33	JAG1	ETV4	0.00153937129235424
34	JAG1	NR2F2	0.00150924205705297
35	JAG1	ZFP36L1	0.00168888582654905
36	JAG1	ID3	0.00186517599449436
37	JAG1	ID1	0.00215291890964409
38	JAG1	CCND1	0.00213248822575455
39	JAG1	BMP4	0.00159712182916919
40	CALR	CXCL6	0.00534024445349665
41	CALR	ISOC1	0.00428397274523453
42	CALR	BCL11B	0.0046169109816194
43	CALR	CFH	0.00498453719850404
44	CALR	B3GAT2	0.00497190859085659
45	CALR	EGFL6	0.00587583737792183
46	BMP4	CXCR4	0.00141107367156849
47	BMP4	GSN	0.00172189897468093
48	BMP4	MALAT1	0.00160400387368053
49	BMP4	ETV4	0.00159813230330549
50	BMP4	NR2F2	0.0017238768090025
51	BMP4	ZFP36L1	0.00168376254142877
52	BMP4	ID3	0.0031134178316229
53	BMP4	ID1	0.00632163198852959
54	BMP4	SOST	0.0047421380049995
55	BMP4	CCND1	0.00282542400280105
56	BMP7	GSN	0.00181553150819813
57	BMP7	MALAT1	0.00164740194106978
58	BMP7	ETV4	0.00156217943069792
59	BMP7	NR2F2	0.0017618087170335
60	BMP7	ZFP36L1	0.00175406344522986
61	BMP7	ID3	0.00320237859193496
62	BMP7	ID1	0.00639109944870037
63	BMP7	CCND1	0.00203004579725396
64	BMP7	HIST1H1D	0.00145441054225653
65	COL4A1	ID3	0.00147693163390325
66	COL4A1	ID1	0.00152913713962086
67	LAMB2	ID1	0.001558599295639
68	LAMB2	CCND1	0.00155412326798744
69	SFRP2	BDNF	0.00175464251393739
70	SFRP2	CXCR4	0.00175276259645499
71	SFRP2	NR2F2	0.0017056214988146
72	SFRP2	ID3	0.0018379397778738
73	SFRP2	ID1	0.002006823122862
74	SFRP2	BCL11B	0.00141501430709127
75	SFRP2	CCND1	0.00208891783386218
76	SFRP2	SEMA3A	0.00170996697126283
77	SFRP2	DLG2	0.00164480004406162
78	SFRP2	LGR6	0.00144102544459791
79	SFRP2	WNT5A	0.00154104474639214
80	SFRP2	NCAM1	0.00145609868130969
81	SHH	NR2F2	0.0015351560988085
82	SHH	ZFP36L1	0.00157875795349208
83	SHH	ID3	0.00156052665865809
84	SHH	ID1	0.00189532949282881
85	SHH	CCND1	0.00481751980141271
86	SHH	NTRK2	0.00449645198312255
87	SHH	WNT5A	0.00143018369136692
88	SHH	BMP4	0.00277100689312888
89	SHH	NCAM1	0.00249841963756437
90	SHH	LMX1A	0.00291330164979261
91	BMP5	DACT1	0.00160710873975108
92	BMP5	CLDN1	0.00143364916392189
93	BMP5	MET	0.00143329753629567
94	BMP5	GSN	0.00211511714182402
95	BMP5	MALAT1	0.00158632852330444
96	BMP5	ETV4	0.00161224564940361
97	BMP5	NR2F2	0.00184802817224603
98	BMP5	ZFP36L1	0.00161928801499143
99	BMP5	ID3	0.00222982228286429
100	BMP5	ID1	0.00283147300276121
101	BMP5	HACD1	0.0025579514966613
102	BMP5	BCL11B	0.00153832972310507
103	BMP5	CCND1	0.00181748975500293
104	BMP5	ADGRG2	0.00319761460829553
105	BMP5	WNT5A	0.0014627962488918
106	BMP2	BDNF	0.00259879215309147
107	BMP2	GSN	0.00183434299742658
108	BMP2	MALAT1	0.00170266109607089
109	BMP2	ETV4	0.00160829727474966
110	BMP2	NR2F2	0.00177486197618461
111	BMP2	ZFP36L1	0.00184567863179563
112	BMP2	ID3	0.00340397114721549
113	BMP2	ID1	0.00658455753087267
114	BMP2	SOST	0.00476107505676552
115	BMP2	HACD1	0.0146247730123874
116	BMP2	DLX5	0.00262409721191919
117	BMP2	CCND1	0.0020656813836916
118	BMP2	WNT5A	0.00142670691270911
119	BMP2	BMP4	0.00271936636968868
120	HMGB2	EPHA7	0.00146668065975662
121	HMGB2	HIST1H2BD	0.0014645980348685
122	HMGB2	CADM1	0.00150609763137364
123	HMGB2	NR2F2	0.00175388786330142
124	HMGB2	ZFP36L1	0.00170876598070197
125	HMGB2	ID3	0.0017896454343102
126	HMGB2	ID1	0.00182781406899823
127	HMGB2	CCND1	0.00176243223170586
128	HMGB2	HIST1H1D	0.00142189147943113
129	HMGB2	HIST2H2BE	0.00151603697942104
130	HMGB2	NFIA	0.00152354658719306
131	GPNMB	CLDN1	0.00145580892886673
132	GPNMB	CADM1	0.00152007174659573
133	GPNMB	KCNN2	0.00165577134219512
134	GPNMB	ZNF521	0.00176156638491086
135	GPNMB	LDHA	0.00198972587066422
136	GPNMB	CUX1	0.00152702045842748
137	GPNMB	CXCR4	0.0017845891429922
138	GPNMB	MET	0.00196244391283628
139	GPNMB	MALAT1	0.0015410895458708
140	GPNMB	ETV4	0.00158165803051062
141	GPNMB	NR2F2	0.00146114876258107
142	GPNMB	ZFP36L1	0.00194503740296832
143	GPNMB	ID3	0.00221784614426025
144	GPNMB	ID1	0.00255552787367606
145	GPNMB	BCL11B	0.00182805252461333
146	GPNMB	CCND1	0.00230456408527842
147	GPNMB	FBN2	0.00170999212746303
148	GPNMB	BMP4	0.00148878468629414
149	BMP7	ETV1	0.00122837363520019
150	BMP7	TGFB2	0.00132332664008944
151	BMP7	ADD3	0.00120088093623681
152	BMP7	EDNRA	0.00259580539355757
153	BMP7	NOTCH1	0.00128287269023466
154	BMP7	PRRT2	0.00139149982300518
155	BMP7	ARFGEF3	0.00135767517796242
156	BMP7	SORL1	0.00142620530708049
157	BMP7	TNC	0.00124357972308568
158	BMP7	ABLIM1	0.00125390552595458
159	BMP7	IGF1R	0.00142842851808467
160	BMP7	MEIS2	0.00131682656043586
161	BMP7	IRX5	0.00135713743056173
162	BMP7	ENO1	0.00137288429867302
163	BMP7	RORA	0.00127159822045449
164	BMP7	VCAN	0.00138964235818109
165	BMP7	PREX1	0.00133868129687233
166	BMP7	SGMS1	0.00133894999264227
167	BMP7	SMAD7	0.00211137786837377
168	BMP7	SHH	0.00141090603119397
169	BMP7	MCL1	0.00155278944455116
170	BMP7	CITED2	0.00160053249284826
171	BMP7	TCF4	0.00145139691346021
172	BMP7	DUSP6	0.0014689899474742
173	BMP7	PDE4D	0.00158322938261147
174	BMP7	TFAP2A	0.00153733325701466
175	BMP7	ANK3	0.00141691760768783
176	BMP7	LIFR	0.0015933821828222
177	BMP7	ZFHX3	0.00152211662752929
178	BMP7	MBNL1	0.00148865248801534
179	BMP7	HIST1H2AC	0.00133767130882095
180	BMP7	NRXN3	0.00132338793033274
181	BMP7	CD44	0.00253668510202706
182	BMP7	AJUBA	0.00168676174350441
183	BMP7	ENO3	0.00146578271527992
184	BMP7	HIST1H2BG	0.00157897395439653
185	BMP7	SATB1	0.00124573817811619
186	BMP7	HIST1H2BH	0.00121728018203074
187	BMP7	HIST1H2AE	0.0014002649929058
188	BMP7	MCM7	0.00133004905400726
189	BMP7	IER5	0.00145927121954845
190	BMP7	ZMYND8	0.00181046405863082
191	BMP7	LPP	0.00139054494178375
192	BMP7	ZNF503	0.00124907021284591
193	BMP7	KIFC3	0.00134306411117937
194	BMP7	AFF1	0.00128692678720747
195	BMP7	ENC1	0.00143050762472178
196	BMP7	IL6	0.00203833116133758
197	BMP7	NAV2	0.00152111442911698
198	BMP7	NES	0.00122174752749688
199	BMP7	FGF9	0.00127467998791512
200	BMP7	BMP2	0.00248450357975876
201	BMP7	AMOTL2	0.00133706508776853
202	BMP5	EPHA4	0.00134857260223719
203	BMP5	ETV1	0.00123244228688802
204	BMP5	TGFB2	0.00164098487142929
205	BMP5	GHR	0.00132529725798903
206	BMP5	PHC1	0.00131046859323079
207	BMP5	HK2	0.00121327977758499
208	BMP5	JAG1	0.00131541892236128
209	BMP5	HEY1	0.0013856329798914
210	BMP5	CERK	0.00151632690360237
211	BMP5	PRRT2	0.00157443197507026
212	BMP5	SUSD6	0.00326083274138628
213	BMP5	ARFGEF3	0.0034254261291055
214	BMP5	SORL1	0.00150670154136266
215	BMP5	GNG4	0.00147320964548575
216	BMP5	AMOTL1	0.00143359750943088
217	BMP5	PPP3CA	0.00120601953260711
218	BMP5	TNC	0.00168013882351154
219	BMP5	ABLIM1	0.00132857093387992
220	BMP5	BCAT1	0.00126923593404169
221	BMP5	IGF1R	0.00163474944936482
222	BMP5	MEIS2	0.00148561641498881
223	BMP5	IRX5	0.00147774319229517
224	BMP5	ENO1	0.0012380124727546
225	BMP5	RORA	0.00138086601884834
226	BMP5	ARHGEF3	0.001521893222364
227	BMP5	TJP2	0.00144783812860904
228	BMP5	VCAN	0.00153042117955693
229	BMP5	PREX1	0.00163714430304345
230	BMP5	SGMS1	0.0014597950382664
231	BMP5	SMAD7	0.0029000483065662
232	BMP5	SHH	0.00159238298368924
233	BMP5	MCL1	0.00145950561061858
234	BMP5	CITED2	0.00169142215659699
235	BMP5	TCF4	0.00159340333052558
236	BMP5	DUSP6	0.00181658930431355
237	BMP5	PDE4D	0.00176232446777839
238	BMP5	TFAP2A	0.00161267240651895
239	BMP5	ANK3	0.00145350464055355
240	BMP5	LIFR	0.00171650123021382
241	BMP5	ZFHX3	0.00165356605204377
242	BMP5	MBNL1	0.00177382131319609
243	BMP5	HIST1H2AC	0.00130115881821786
244	BMP5	NRXN3	0.00154482891757422
245	BMP5	CD44	0.00150708390001506
246	BMP5	AJUBA	0.00226941219892762
247	BMP5	ENO3	0.00166267412736725
248	BMP5	HIST1H2BG	0.00125862793870583
249	BMP5	SATB1	0.00140440056053329
250	BMP5	IER5	0.00154539459134103
251	BMP5	ZMYND8	0.00172466990622943
252	BMP5	LPP	0.0014367889337
253	BMP5	ZNF503	0.00129085315715345
254	BMP5	KIFC3	0.00174842666510085
255	BMP5	AFF1	0.00137585450217664
256	BMP5	ENC1	0.00169288991956378
257	BMP5	NAV2	0.00186152364899015
258	BMP5	NES	0.00147211136507289
259	BMP5	TET2	0.00124696414366183
260	BMP5	UNC5B	0.00128046685340572
261	BMP5	BMP2	0.00145587675953703
262	BMP5	AMOTL2	0.00150817725295063
263	BMP5	CDH23	0.00150243640004092
264	INHBA	NTRK3	0.00121445071273391
265	INHBA	TGFB2	0.00154414613935277
266	INHBA	HEY1	0.00133785444760697
267	INHBA	CERK	0.00121526401477482
268	INHBA	NOTCH1	0.00127473242511619
269	INHBA	PRRT2	0.00127240330734458
270	INHBA	AMOTL1	0.00133984177859914
271	INHBA	TNC	0.00175388027239287
272	INHBA	ABLIM1	0.00141998056942335
273	INHBA	BCAT1	0.00143711084829163
274	INHBA	IGF1R	0.00144638652423075
275	INHBA	MEIS2	0.0013326960119439
276	INHBA	IRX5	0.00147488795302855
277	INHBA	ARHGEF3	0.00133580872701565
278	INHBA	TJP2	0.0012853587514264
279	INHBA	VCAN	0.0013323634180348
280	INHBA	PREX1	0.00150596296866913
281	INHBA	SGMS1	0.00141948851566632
282	INHBA	SMAD7	0.00291434960253248
283	INHBA	SHH	0.00526788338961857
284	INHBA	MCL1	0.00151663806789285
285	INHBA	CITED2	0.00140354462397605
286	INHBA	TCF4	0.00165484028408872
287	INHBA	DUSP6	0.00159139075130989
288	INHBA	PDE4D	0.00180619719869026
289	INHBA	TFAP2A	0.00169420089750296
290	INHBA	ANK3	0.00147095167235253
291	INHBA	LIFR	0.00158484989699744
292	INHBA	ZFHX3	0.00144883875753632
293	INHBA	MBNL1	0.00163558728624515
294	INHBA	NRXN3	0.00144920012751119
295	INHBA	CD44	0.00141126483626065
296	INHBA	AJUBA	0.00197640506727189
297	INHBA	ENO3	0.00136414811129965
298	INHBA	HIST1H2AE	0.00125969386889666
299	INHBA	IER5	0.00143894908306537
300	INHBA	ZMYND8	0.00188539509940864
301	INHBA	LPP	0.0012887963785403
302	INHBA	KIFC3	0.00150029013567465
303	INHBA	AFF1	0.00149792508418828
304	INHBA	ENC1	0.00158175593591024
305	INHBA	NAV2	0.0015970763356031
306	INHBA	MYO16	0.00125541240499357
307	INHBA	BMP2	0.00125839536442763
308	INHBA	AMOTL2	0.0014290419173061
309	GPNMB	NTRK3	0.00141501002325016
310	GPNMB	TGFB2	0.0015531049758296
311	GPNMB	KCNN3	0.00132913988016126
312	GPNMB	ADD3	0.00137644299984186
313	GPNMB	TCF7	0.00130584596462099
314	GPNMB	HK2	0.00170209869473908
315	GPNMB	JAG1	0.00130888424004147
316	GPNMB	HEY1	0.00163557936499576
317	GPNMB	CERK	0.00134436713153717
318	GPNMB	GJA1	0.00164197837796548
319	GPNMB	NOTCH1	0.00148893976235489
320	GPNMB	GNG4	0.00163266435776199
321	GPNMB	AMOTL1	0.0016030833593326
322	GPNMB	PPP3CA	0.00124519739399062
323	GPNMB	DACH1	0.00137568690500642
324	GPNMB	COL25A1	0.00173022662893985
325	GPNMB	SGCD	0.00142085706323945
326	GPNMB	TNC	0.00141798284480805
327	GPNMB	ABLIM1	0.00158962274043328
328	GPNMB	BCAT1	0.00141551494681203
329	GPNMB	IGF1R	0.00194136782892247
330	GPNMB	MEIS2	0.00165763186646459
331	GPNMB	IRX5	0.00120631948746765
332	GPNMB	ENO1	0.00203770783059433
333	GPNMB	RORA	0.00172487709740772
334	GPNMB	ARHGEF3	0.00167591126372209
335	GPNMB	TJP2	0.00127904718706018
336	GPNMB	VCAN	0.00151521031433692
337	GPNMB	PREX1	0.00178564728159819
338	GPNMB	SGMS1	0.00162686751462309
339	GPNMB	SMAD7	0.00250983657997654
340	GPNMB	SHH	0.00177167952110415
341	GPNMB	MCL1	0.00127522209318663
342	GPNMB	CITED2	0.00179510154147536
343	GPNMB	TCF4	0.00183621847726557
344	GPNMB	DUSP6	0.00190132034761224
345	GPNMB	PDE4D	0.00162899416771039
346	GPNMB	TFAP2A	0.00160495155711682
347	GPNMB	ANK3	0.00162811670721429
348	GPNMB	LIFR	0.00164133575561057
349	GPNMB	ZFHX3	0.0020148230415642
350	GPNMB	MBNL1	0.0013965247719307
351	GPNMB	NRXN3	0.00130046356652816
352	GPNMB	HIST1H2BG	0.00128677757808402
353	GPNMB	IER5	0.00136408899452738
354	GPNMB	ZMYND8	0.00206650111168266
355	GPNMB	LPP	0.0015291940961393
356	GPNMB	ZNF503	0.00152466580498531
357	GPNMB	KIFC3	0.00170570104312043
358	GPNMB	AFF1	0.00155656191406455
359	GPNMB	ENC1	0.00166523858580284
360	GPNMB	FAT3	0.00146026533486041
361	GPNMB	TIMP3	0.00130455923999163
362	GPNMB	PFKFB3	0.00174397932269879
363	GPNMB	EVA1A	0.00125650652030098
364	GPNMB	NAV2	0.00181405741609919
365	GPNMB	NES	0.00131040940394163
366	GPNMB	DLX2	0.0015905203379086
367	GPNMB	PDK1	0.00120362806911458
368	GPNMB	TET2	0.0016721092266426
369	GPNMB	FGF9	0.00119921885434697
370	GPNMB	MID1	0.00135866068000173
371	GPNMB	MYO16	0.00200983945657338
372	GPNMB	BMP2	0.00149166692121804
373	GPNMB	AMOTL2	0.00173196218894494
374	GPNMB	CDH23	0.00138721250652662
375	GPNMB	COL22A1	0.00125146466115317
376	GPNMB	SPOCK3	0.00137487822511808
377	SFRP2	DLL1	0.00145909110444205
378	SFRP2	NTRK3	0.00146286071951026
379	SFRP2	JAG1	0.00178707957048736
380	SFRP2	NOTCH1	0.00121765561973918
381	SFRP2	PRRT2	0.00129596171821169
382	SFRP2	AMOTL1	0.00160163176840613
383	SFRP2	PPP3CA	0.00152861385334519
384	SFRP2	DACH1	0.00135023816735461
385	SFRP2	TNC	0.00120853363102754
386	SFRP2	SP6	0.00179007658794873
387	SFRP2	ABLIM1	0.00123909306342215
388	SFRP2	BCAT1	0.0012782973434643
389	SFRP2	IGF1R	0.00132442792076125
390	SFRP2	MEIS2	0.00165700337968734
391	SFRP2	ARHGEF3	0.00123870929402494
392	SFRP2	VCAN	0.00144788535892235
393	SFRP2	PREX1	0.00131814494695738
394	SFRP2	SGMS1	0.001265457668291
395	SFRP2	SMAD7	0.00206020405389488
396	SFRP2	SHH	0.00170962434012137
397	SFRP2	MCL1	0.00122906091173353
398	SFRP2	CITED2	0.00167039217130035
399	SFRP2	TCF4	0.00207071694395955
400	SFRP2	DUSP6	0.00131260221919057
401	SFRP2	PDE4D	0.00122195277435764
402	SFRP2	TFAP2A	0.00141212275753591
403	SFRP2	LIFR	0.00159250658965149
404	SFRP2	ZFHX3	0.00142749963912157
405	SFRP2	MBNL1	0.00152659477272314
406	SFRP2	AJUBA	0.001260482036091
407	SFRP2	SATB1	0.00141868296298276
408	SFRP2	CDK14	0.00160168691763504
409	SFRP2	ZMYND8	0.00201265655181408
410	SFRP2	LPP	0.00132903058906584
411	SFRP2	ZNF503	0.00127173762458349
412	SFRP2	KIFC3	0.00132251259084258
413	SFRP2	ENC1	0.00135855541738664
414	SFRP2	PFKFB3	0.00122405212677935
415	SFRP2	PRRX1	0.00150098768632638
416	SFRP2	NAV2	0.00132593723008092
417	SFRP2	LOX	0.00127839452901401
418	SFRP2	TET2	0.00128610534358075
419	SFRP2	FGF9	0.00158727243752245
420	SFRP2	MYO16	0.00121685720717824
421	SFRP2	BMP2	0.00122624756299728
422	SFRP2	AMOTL2	0.00132183192514705
423	CDH3	SMAD7	0.00121127841301525
424	CDH3	MCL1	0.00126822099513136
425	CDH3	CITED2	0.0012483780264282
426	CDH3	ZFHX3	0.00119970772391008
427	CDH3	ENC1	0.00120245544133553
428	CDH3	NAV2	0.001285529928532
429	COL4A1	SMAD7	0.00143066620550979
430	COL4A1	LIFR	0.00121108969290035
431	LAMB2	SMAD7	0.00132806980457584
432	LAMB2	MCL1	0.0013020756742901
433	LAMB2	ZMYND8	0.00135252445707545
434	LAMB2	NAV2	0.00132241840783231
435	LAMB2	MYO16	0.001210347376025
436	HMGB2	DLL1	0.00142858096061543
437	HMGB2	KCNN3	0.00135413696372444
438	HMGB2	ADD3	0.00142458326394685
439	HMGB2	TCF7	0.00138067820964442
440	HMGB2	SMAD7	0.00137984410263484
441	HMGB2	MCL1	0.00133737912800244
442	HMGB2	CITED2	0.00178713258512907
443	HMGB2	TCF4	0.00145852067056259
444	HMGB2	DUSP6	0.00134099640606647
445	HMGB2	PDE4D	0.00159604861790784
446	HMGB2	TFAP2A	0.00130768827618074
447	HMGB2	ANK3	0.00126495294337892
448	HMGB2	LIFR	0.00122059819627821
449	HMGB2	ZFHX3	0.00157848407779093
450	HMGB2	MBNL1	0.00122165231676324
451	HMGB2	HIST1H2AC	0.00146286533670369
452	HMGB2	NRXN3	0.00172750470632235
453	HMGB2	AJUBA	0.00125375341464836
454	HMGB2	ENO3	0.00128909055101772
455	HMGB2	HIST1H2BG	0.0015773340605251
456	HMGB2	SATB1	0.00140648359324571
457	HMGB2	MCM4	0.00575706081159166
458	HMGB2	MKI67	0.0111317874203595
459	HMGB2	MCM6	0.00561748183115061
460	HMGB2	SMC4	0.0057644051174742
461	HMGB2	CDK14	0.00156021956009822
462	HMGB2	HIST1H2BH	0.00678338630797019
463	HMGB2	CDT1	0.00590893075043107
464	HMGB2	RACGAP1	0.0112367864518404
465	HMGB2	HIST1H1E	0.00624449498590364
466	HMGB2	TYMS	0.00617668261227528
467	HMGB2	ALMS1	0.00653256856345101
468	HMGB2	CENPH	0.00598821417791592
469	HMGB2	CENPF	0.00596213518831556
470	HMGB2	SPC25	0.00616847352467136
471	HMGB2	HIST1H2AE	0.00654901944688642
472	HMGB2	MCM7	0.00570126437795914
473	HMGB2	IER5	0.00120073006023409
474	HMGB2	ZMYND8	0.00166036069976812
475	HMGB2	LPP	0.00127504690314707
476	HMGB2	PRRX1	0.00126342942208151
477	NPNT	EPHA4	0.00205820131011451
478	NPNT	ETV1	0.00136092440273418
479	NPNT	KCNN3	0.00124038085094171
480	NPNT	SDC2	0.00184807779440763
481	NPNT	HK2	0.00154857353396514
482	NPNT	ABLIM1	0.00158557256066802
483	NPNT	BCAT1	0.00125572433868771
484	NPNT	IGF1R	0.00135870826754229
485	NPNT	MEIS2	0.0012075039653178
486	NPNT	SMAD7	0.00120949308731834
487	NPNT	TFAP2A	0.00177018738432814
488	NPNT	ZMYND8	0.00129109213032492
489	NPNT	ENC1	0.00149662544475107
490	NPNT	PFKFB3	0.00160445070630054
491	NPNT	PRRX1	0.00126274746944884
492	NPNT	LOX	0.00141466448149001
493	NPNT	PGK1	0.00133552463134571
494	NPNT	TMEM45A	0.00132180813225252
495	NPNT	SCIN	0.00134455910587952
496	NPNT	TPI1	0.00130080109127029
497	NPNT	DLX2	0.0019159132886885
498	NPNT	PDK1	0.0014575279164984
499	NPNT	TET2	0.00129499263834091
500	NPNT	FGF9	0.00197560370429305
501	NPNT	HAPLN1	0.00178908864707214
502	NPNT	MID1	0.0014807273765615
503	NPNT	BMP2	0.00133325709023789
504	NPNT	FAM84A	0.00143018175054106
505	NPNT	SLIT2	0.00216293386980876
506	LAMA2	TNC	0.00432727349578356
507	LAMA2	MKI67	0.0040887801417142
508	LAMA2	MCM6	0.00390775427405578
509	LAMA2	SMC4	0.00391965338751177
510	LAMA2	PCSK1	0.00474030374845603
511	LAMA2	SYNPR	0.00517440782815163
512	LAMA2	NAV2	0.00453585599703222
513	LAMA2	FAM84A	0.00479753671910893
514	LAMA2	SDR16C5	0.00604357172188542
515	LAMA2	SCG5	0.00467752643847889
516	LAMA2	SLIT2	0.0050813605120089
517	LAMA2	STAC	0.00564034226390906
518	LAMA2	HES2	0.00541620540981963
519	LAMA2	LUZP2	0.00621834362472508
520	LAMA2	COL22A1	0.00564038148011479
521	LAMA2	SPOCK3	0.00557005507779218
522	CALR	MCM4	0.00402646236853267
523	CALR	HAPLN1	0.00468422238419585
524	CALR	MID1	0.00433495361352141
525	CALR	MYO16	0.00576381379856071
526	CALR	UNC5B	0.00460966255344791
527	CALR	KCNH5	0.00508609348142943
528	CALR	THSD7A	0.00524228287035992
529	CALR	BMP2	0.0042436293052247
530	CALR	AMOTL2	0.00470635840680797
531	CALR	CDH23	0.00469631022494653
532	CALR	FAM84A	0.00478487308396391
533	CALR	SDR16C5	0.00609528957214693
534	CALR	SCG5	0.00447805158723741
535	TNC	EDNRA	0.00239118239841062
536	TNC	SMAD7	0.0012870391248855
537	TNC	ZMYND8	0.00135465471834253
538	TNC	TIMP3	0.00222440586390975
539	TNC	IL6	0.00180231024684187
540	APP	SMAD7	0.0012109942948759
541	APP	IER5	0.00438240988391618
542	APP	ZMYND8	0.00432868963982627
543	APP	LPP	0.00412097375389382
544	APP	ZNF503	0.00449261156239793
545	APP	KIFC3	0.00445475097190487
546	APP	AFF1	0.00416863219581673
547	APP	ENC1	0.0043421951885992
548	APP	FAT3	0.00652278247066249
549	APP	HEYL	0.004727748398813
550	APP	MME	0.00445457972905701
551	APP	IL6	0.00352331932626007
552	APP	CD40	0.00187123749106662
553	APP	PCSK1	0.0087661023983804
554	APP	SYNPR	0.00512772626924643
555	APP	PFKFB3	0.00432291895102954
556	APP	PRRX1	0.00458917024038145
557	APP	EVA1A	0.0100121129732555
558	APP	NAV2	0.00476618556173432
559	APP	NES	0.00450925328788626
560	JAG1	EPHA4	0.00124635591583648
561	JAG1	ETV1	0.00132598955314507
562	JAG1	DLL1	0.0019682805100253
563	JAG1	HES5	0.0049692409833092
564	JAG1	NTRK3	0.00124650523218121
565	JAG1	TGFB2	0.00128216824310013
566	JAG1	KCNN3	0.00136706005651257
567	JAG1	ADD3	0.00123750132799018
568	JAG1	TCF7	0.00147200122204807
569	JAG1	SDC2	0.00504521014049778
570	JAG1	EDNRA	0.00556739929085283
571	JAG1	PHC1	0.00498254844982839
572	JAG1	FAM114A2	0.00452902065198742
573	JAG1	HELLS	0.00467323741750075
574	JAG1	HK2	0.00471646046680463
575	JAG1	JAG1	0.00538952726761962
576	JAG1	HEY1	0.00564584348383871
577	JAG1	CERK	0.00505266807826303
578	JAG1	GJA1	0.00149686883444492
579	JAG1	NOTCH1	0.0024202422409839
580	JAG1	TNC	0.00141919668902972
581	JAG1	ABLIM1	0.00129347990496101
582	JAG1	BCAT1	0.00143858178286968
583	JAG1	IGF1R	0.00148014752350286
584	JAG1	MEIS2	0.00130054073704975
585	JAG1	IRX5	0.00152392150174484
586	JAG1	ENO1	0.00137133406356768
587	JAG1	RORA	0.00122396889491876
588	JAG1	ARHGEF3	0.00142049283089679
589	JAG1	TJP2	0.00122012051961746
590	JAG1	VCAN	0.00148895259331281
591	JAG1	PREX1	0.00123878210028839
592	JAG1	SGMS1	0.00131286743318934
593	JAG1	SMAD7	0.00188628901869896
594	JAG1	SHH	0.00132748042749944
595	JAG1	MCL1	0.00149233620483386
596	JAG1	CITED2	0.00146278470980658
597	JAG1	TCF4	0.00144295155104519
598	JAG1	DUSP6	0.00154443239227906
599	JAG1	PDE4D	0.00153956464484406
600	JAG1	TFAP2A	0.00168895309671605
601	JAG1	ANK3	0.00158771697705407
602	JAG1	LIFR	0.00125961343675311
603	JAG1	ZFHX3	0.00146688733559871
604	JAG1	MBNL1	0.00135635691075743
605	JAG1	CD44	0.00135134849292641
606	JAG1	AJUBA	0.00146559886028053
607	JAG1	ENO3	0.00130205326059122
608	JAG1	HIST1H2BG	0.00152557973493871
609	JAG1	SATB1	0.00144378414565761
610	JAG1	HIST1H2AE	0.00121547442476036
611	JAG1	MCM7	0.00139666003193571
612	JAG1	IER5	0.0014373670569439
613	JAG1	ZMYND8	0.00175860524240384
614	JAG1	LPP	0.00127279519604138
615	JAG1	KIFC3	0.00128377866120128
616	JAG1	AFF1	0.00134295450018098
617	JAG1	ENC1	0.0049422322956232
618	JAG1	FAT3	0.006906502311368
619	JAG1	HEYL	0.00551606285551139
620	JAG1	MME	0.00484080967416309
621	JAG1	IL6	0.00136100107287703
622	JAG1	NAV2	0.00136512125181496
623	JAG1	AMOTL2	0.00130373076061739
624	JAG1	CDH23	0.0013099040781264
625	JAG1	SLIT2	0.00119945285222946
626	SHH	ETV1	0.00127616295419675
627	SHH	DLL1	0.00261757153345663
628	SHH	HES5	0.00517744005328564
629	SHH	NTRK3	0.0049415382755335
630	SHH	TGFB2	0.00259654388205249
631	SHH	GHR	0.0013003554641968
632	SHH	HEY1	0.0020772914306125
633	SHH	GJA1	0.0011990582145766
634	SHH	NOTCH1	0.00120487356318711
635	SHH	ABLIM1	0.0012103233907837
636	SHH	IGF1R	0.00135374416579315
637	SHH	IRX5	0.00121763681174586
638	SHH	ENO1	0.00124980242106101
639	SHH	VCAN	0.00123691813735895
640	SHH	SMAD7	0.00167553082677175
641	SHH	SHH	0.00166655458339949
642	SHH	MCL1	0.00135659118716995
643	SHH	CITED2	0.00163023927392687
644	SHH	TCF4	0.00132665700807406
645	SHH	DUSP6	0.00129273486308225
646	SHH	PDE4D	0.00128023173135335
647	SHH	TFAP2A	0.00141801204189236
648	SHH	ZFHX3	0.00130279143609658
649	SHH	MBNL1	0.0012684492223483
650	SHH	CD44	0.00121763079460307
651	SHH	AJUBA	0.00140002870683258
652	SHH	ENO3	0.00135410416480279
653	SHH	HIST1H2BG	0.00138359952721729
654	SHH	MKI67	0.00421865611439188
655	SHH	MCM7	0.00122138632684132
656	SHH	IER5	0.00125555637266457
657	SHH	ZMYND8	0.00154002690831071
658	SHH	ENC1	0.00130730566342513
659	SHH	IL6	0.00120481703621876
660	SHH	NAV2	0.00130181932544512
661	SHH	NES	0.00478691309449273
662	SHH	BMP2	0.00256539470851581
663	LAMB2	EPHA2	0.00146305138363456
664	SFRP2	TCF4	0.00207071694395955
665	SFRP2	EPHA2	0.00172955078273612
666	SFRP2	MBNL1	0.00152659477272314
667	SFRP2	SHH	0.00170962434012137
668	SFRP2	SATB1	0.00141868296298276
669	SFRP2	JAG1	0.00178707957048736
670	SFRP2	PRRX1	0.00150098768632638
671	SFRP2	SP6	0.00179007658794873
672	SFRP2	FGF9	0.00158727243752245
673	BMP5	ARFGEF3	0.0034254261291055
674	BMP5	RRBP1	0.00167125437118069
675	BMP5	AFF3	0.00138206943005541
676	BMP5	GNG4	0.00147320964548575
677	BMP5	TCF4	0.00159340333052558
678	BMP5	PDE4D	0.00176232446777839
679	BMP5	TLE1	0.00158226293053138
680	BMP5	EPHA2	0.00203146528181224
681	BMP5	MBNL1	0.00177382131319609
682	BMP5	SHH	0.00159238298368924
683	BMP5	NES	0.00147211136507289
684	BMP5	SATB1	0.00140440056053329
685	BMP5	CD44	0.00150708390001506
686	BMP5	MAPK10	0.0014202011269045
687	BMP5	TNC	0.00168013882351154
688	BMP5	FHOD3	0.00143163307759354
689	BMP5	ARHGEF3	0.001521893222364
690	BMP5	LTB	0.00140517689178158
691	BMP5	TGFB2	0.00164098487142929
692	GPNMB	AFF3	0.00163844858321297
693	GPNMB	GNG4	0.00163266435776199
694	GPNMB	BCAT1	0.00141551494681203
695	GPNMB	COL25A1	0.00173022662893985
696	GPNMB	AFF1	0.00155656191406455
697	GPNMB	TCF4	0.00183621847726557
698	GPNMB	PDE4D	0.00162899416771039
699	GPNMB	TLE1	0.00168215163323321
700	GPNMB	EPHA2	0.00208043911001173
701	GPNMB	MBNL1	0.0013965247719307
702	GPNMB	SHH	0.00177167952110415
703	GPNMB	TNC	0.00141798284480805
704	GPNMB	MYO16	0.00200983945657338
705	GPNMB	FAT3	0.00146026533486041
706	GPNMB	ARHGEF3	0.00167591126372209
707	GPNMB	TGFB2	0.0015531049758296
708	INHBA	BCAT1	0.00143711084829163
709	INHBA	AFF1	0.00149792508418828
710	INHBA	TCF4	0.00165484028408872
711	INHBA	PDE4D	0.00180619719869026
712	INHBA	TLE1	0.00160015953963673
713	INHBA	EPHA2	0.00195411923923398
714	INHBA	MBNL1	0.00163558728624515
715	INHBA	SHH	0.00526788338961857
716	INHBA	CD44	0.00141126483626065
717	INHBA	TNC	0.00175388027239287
718	INHBA	TGFB2	0.00154414613935277
719	BMP7	TCF4	0.00145139691346021
720	BMP7	PDE4D	0.00158322938261147
721	BMP7	TLE1	0.00146463186028553
722	BMP7	EPHA2	0.00187375000446969
723	BMP7	MBNL1	0.00148865248801534
724	BMP7	SHH	0.00141090603119397
725	BMP7	CD44	0.00253668510202706
726	BMP7	HIST1H2BG	0.00157897395439653
727	BMP7	HIST1H2AE	0.0014002649929058
728	BMP7	P4HA2	0.00209589022008337
729	LAMA2	TNC	0.00432727349578356
730	LAMA2	SPOCK3	0.00557005507779218
731	LAMA2	COL22A1	0.00564038148011479
732	LAMA2	SEZ6L	0.00563643388855892
733	LAMA2	FAM84A	0.00479753671910893
734	LAMA2	SCG5	0.00467752643847889
735	CALR	FAM84A	0.00478487308396391
736	CALR	SCG5	0.00447805158723741
737	CALR	MYO16	0.00576381379856071
738	CALR	HAPLN1	0.00468422238419585
739	CALR	OMD	0.00552205209484633
740	NPNT	FAM84A	0.00143018175054106
741	NPNT	HAPLN1	0.00178908864707214
742	NPNT	FGF9	0.00197560370429305
743	NPNT	EPHA4	0.00205820131011451
744	SHH	EPHA2	0.00162246294752265
745	SHH	SHH	0.00166655458339949
746	SHH	NES	0.00478691309449273
747	SHH	HIST1H2BG	0.00138359952721729
748	SHH	TGFB2	0.00259654388205249
749	SHH	MYCN	0.00239452049695975
750	SHH	TBX1	0.00255943933408079
751	HMGB2	TCF4	0.00145852067056259
752	HMGB2	PDE4D	0.00159604861790784
753	HMGB2	TLE1	0.00142597570183498
754	HMGB2	EPHA2	0.00156194578913298
755	HMGB2	SATB1	0.00140648359324571
756	HMGB2	HIST1H2BG	0.0015773340605251
757	HMGB2	HIST1H2AE	0.00654901944688642
758	HMGB2	TYMS	0.00617668261227528
759	HMGB2	HIST1H2AC	0.00146286533670369
760	HMGB2	SPC25	0.00616847352467136
761	JAG1	BCAT1	0.00143858178286968
762	JAG1	TCF4	0.00144295155104519
763	JAG1	PDE4D	0.00153956464484406
764	JAG1	TLE1	0.00153528313722729
765	JAG1	EPHA2	0.00168004984847499
766	JAG1	SATB1	0.00144378414565761
767	JAG1	TNC	0.00141919668902972
768	JAG1	FHOD3	0.00562721679117464
769	JAG1	FAT3	0.006906502311368
770	JAG1	HS3ST3B1	0.0049148616298302
771	JAG1	MYH11	0.00511761275042117
772	JAG1	JAG1	0.00538952726761962
773	JAG1	MME	0.00484080967416309
774	JAG1	HIST1H2BG	0.00152557973493871
775	JAG1	ARHGEF3	0.00142049283089679
