# Supplementary material for: Spatiotemporal cell landscape of human embryonic tooth development
Source: Cell Prolif. 2024 Jun 12;57(9):e13653. doi: 10.1111/cpr.13653 (PMC11503248; doi:10.1111/cpr.13653)
Supplement: Supplementary file 11 — Table S11. Ligand importance predictions of epithelial branch genes by nichenetr. [file CPR-57-e13653-s011.csv]

test_ligand	auroc	aupr	pearson	branch
BMP5	0.597541394	0.109553846	0.082021343	ameloblast
HMGB2	0.553018637	0.114439919	0.073586238	ameloblast
SFRP2	0.573221854	0.106067235	0.061273671	ameloblast
LAMA2	0.525940075	0.123087429	0.059222269	ameloblast
JAG1	0.530137013	0.110318435	0.0508672	ameloblast
GPNMB	0.558016794	0.098404225	0.050349486	ameloblast
INHBA	0.533766353	0.098796899	0.04721302	ameloblast
CALR	0.540577536	0.109029008	0.036773566	ameloblast
VWF	0.543983127	0.094367098	0.036159458	ameloblast
TNF	0.518018374	0.090649903	0.034595419	ameloblast
SHH	0.529350601	0.094097383	0.03299146	ameloblast
LAMB2	0.553762273	0.092507964	0.031936431	ameloblast
FGF2	0.519816592	0.09112921	0.031160104	ameloblast
BMP7	0.554305194	0.094065779	0.029212823	ameloblast
CDH3	0.544555661	0.090299681	0.029050786	ameloblast
TGFB3	0.51929835	0.090740653	0.029018665	ameloblast
NPNT	0.530851036	0.098473053	0.02735772	ameloblast
MIF	0.510150965	0.088794252	0.026670168	ameloblast
YARS	0.531622641	0.091494468	0.026272044	ameloblast
ADAM12	0.547934929	0.093036822	0.025816705	ameloblast
COPA	0.549843376	0.091902778	0.024941754	ameloblast
TNC	0.546077483	0.089866331	0.023878048	ameloblast
BMP8B	0.526672195	0.088616923	0.021417638	ameloblast
FGF7	0.535224012	0.087728948	0.0209352	ameloblast
EFNB3	0.53713904	0.089389711	0.018280871	ameloblast
NRTN	0.540914804	0.088671197	0.017657803	ameloblast
NCAM1	0.541854221	0.087330481	0.01633683	ameloblast
COL4A1	0.540422886	0.088413808	0.015786288	ameloblast
APOE	0.504818829	0.087822229	0.015494564	ameloblast
TGFB1	0.537086393	0.091293776	0.014848151	ameloblast
ADAM9	0.536319724	0.089577133	0.013555007	ameloblast
BMP4	0.545065677	0.089389771	0.013154597	ameloblast
VEGFA	0.514459778	0.085362321	0.011777988	ameloblast
EFNA1	0.533460344	0.087629408	0.011722164	ameloblast
JAM2	0.525536998	0.086851075	0.011625346	ameloblast
HLA-A	0.530090947	0.087008626	0.011113756	ameloblast
CDH5	0.520851431	0.089151582	0.010862766	ameloblast
SPP1	0.507077707	0.0838445	0.010533778	ameloblast
PKD1	0.534072363	0.08709163	0.009648694	ameloblast
EFNB1	0.528422701	0.087626099	0.008894536	ameloblast
CCL5	0.524217537	0.08675422	0.008763202	ameloblast
LTB	0.519433257	0.087470945	0.008698335	ameloblast
ITGA4	0.534809419	0.088002453	0.008619989	ameloblast
APP	0.49772467	0.089196788	0.008355585	ameloblast
EFNB2	0.527879781	0.086749378	0.008013149	ameloblast
EFNA4	0.526899234	0.086574714	0.007009506	ameloblast
PCDH9	0.5301074	0.086139668	0.00607198	ameloblast
PLXNB2	0.533022717	0.08676122	0.005970159	ameloblast
CALM1	0.525138856	0.085791161	0.005012531	ameloblast
ADAM17	0.518521809	0.084134189	0.004905411	ameloblast
THBS2	0.501722538	0.084051222	0.004441201	ameloblast
DSC2	0.524128695	0.086251176	0.003912433	ameloblast
VCAM1	0.52169378	0.085662652	0.002683786	ameloblast
SELE	0.518587617	0.08447952	0.002003554	ameloblast
ITGB1	0.528542802	0.084479556	0.001561285	ameloblast
RPS19	0.525714681	0.086175294	0.001170655	ameloblast
DSG2	0.520706652	0.085230752	0.000965776	ameloblast
APOA1	0.509703467	0.082986413	0.000605345	ameloblast
PTHLH	0.510322067	0.083403234	0.000289638	ameloblast
FAT4	0.523852299	0.08461181	-0.001033594	ameloblast
PTN	0.52999388	0.08560719	-0.001460487	ameloblast
CADM1	0.479239056	0.094107597	-0.001662914	ameloblast
LGALS3	0.512227224	0.084156452	-0.002007353	ameloblast
ANXA1	0.510183869	0.083814488	-0.002039233	ameloblast
CD99	0.517093764	0.08454925	-0.002279006	ameloblast
ITGB2	0.520950143	0.083204138	-0.002351068	ameloblast
PCDH7	0.516619943	0.084651276	-0.002436851	ameloblast
VEGFB	0.521611519	0.08319889	-0.002510729	ameloblast
PECAM1	0.518778462	0.082592839	-0.002561516	ameloblast
TNFSF13B	0.513388744	0.082949631	-0.003257318	ameloblast
BMP2	0.532015847	0.08577272	-0.003544427	ameloblast
MMP9	0.51806444	0.082834999	-0.005415177	ameloblast
PROS1	0.513908631	0.082597935	-0.005905052	ameloblast
HBEGF	0.512470715	0.082529099	-0.006004097	ameloblast
ANGPT2	0.514846403	0.082135013	-0.006141039	ameloblast
CMTM8	0.479477612	0.085320104	-0.006310031	ameloblast
HSPG2	0.518209218	0.081028316	-0.00651421	ameloblast
FGF13	0.503716536	0.081280073	-0.006560992	ameloblast
FN1	0.518692911	0.083732078	-0.007258075	ameloblast
WNT5A	0.499424175	0.080857138	-0.007385351	ameloblast
WNT11	0.503459883	0.083421837	-0.00766843	ameloblast
DCHS1	0.517281318	0.081875321	-0.007798166	ameloblast
ICAM1	0.51112164	0.082963883	-0.007897463	ameloblast
TNFSF13	0.508634078	0.082814489	-0.008267391	ameloblast
LRRC4B	0.509506041	0.081090425	-0.009792944	ameloblast
RTN4	0.511480297	0.082656447	-0.010132978	ameloblast
SERPINA1	0.510368133	0.082399535	-0.011857437	ameloblast
GSTP1	0.504298942	0.081032581	-0.012451683	ameloblast
POMC	0.509427071	0.080832524	-0.012737208	ameloblast
PTPRC	0.498183685	0.079783557	-0.012784054	ameloblast
PSEN1	0.506955961	0.081320294	-0.012815018	ameloblast
EFNA5	0.50606261	0.08015556	-0.013421652	ameloblast
GMFB	0.510476717	0.08078106	-0.013552348	ameloblast
COL18A1	0.510050607	0.080137579	-0.014905484	ameloblast
HLA-E	0.499710442	0.079922653	-0.014926792	ameloblast
COL1A1	0.510906118	0.079057362	-0.015786664	ameloblast
ARTN	0.49471393	0.079574973	-0.01595794	ameloblast
LAMC3	0.50857156	0.079982506	-0.016938319	ameloblast
GRN	0.503635921	0.078247171	-0.017363037	ameloblast
COL2A1	0.50474644	0.079974873	-0.017810277	ameloblast
CDH2	0.503040354	0.079249289	-0.019225847	ameloblast
GPI	0.495347337	0.079563984	-0.019241362	ameloblast
HSP90B1	0.499881545	0.079316334	-0.019320369	ameloblast
JAG2	0.498410724	0.078950519	-0.019648182	ameloblast
L1CAM	0.497244268	0.07894216	-0.019969571	ameloblast
DLK1	0.499641344	0.079314104	-0.021241554	ameloblast
ADM	0.496084393	0.078315142	-0.021360012	ameloblast
NENF	0.500125036	0.079431361	-0.021523805	ameloblast
PTPRM	0.493461923	0.077179795	-0.021745696	ameloblast
THBS1	0.492471505	0.077392578	-0.022065855	ameloblast
HEBP1	0.494695833	0.078331307	-0.02223471	ameloblast
NAMPT	0.496709574	0.078019305	-0.023811739	ameloblast
AGRN	0.498055358	0.076587345	-0.024515751	ameloblast
FAT3	0.493419148	0.078188105	-0.025382218	ameloblast
FBN1	0.497296915	0.077083725	-0.025638452	ameloblast
PTPRF	0.49614033	0.077269218	-0.025786435	ameloblast
HGF	0.497588118	0.078902863	-0.027535106	ameloblast
AIMP1	0.485953171	0.077562656	-0.028745231	ameloblast
CELSR2	0.492244466	0.076041584	-0.030349819	ameloblast
ADAM15	0.483343863	0.077174524	-0.03046806	ameloblast
LAMB1	0.491754192	0.076276317	-0.031181825	ameloblast
LRPAP1	0.480357801	0.075774967	-0.034423358	ameloblast
MDK	0.478701071	0.075669705	-0.034862372	ameloblast
FLRT3	0.485258891	0.074801965	-0.03611649	ameloblast
NID1	0.4762168	0.073248256	-0.042086796	ameloblast
PCDH20	0.466134934	0.074250688	-0.042523767	ameloblast
FLRT2	0.474520585	0.071799725	-0.045158648	ameloblast
ALCAM	0.442062176	0.073264109	-0.048581302	ameloblast
ROBO2	0.468020348	0.072631281	-0.049607462	ameloblast
CLSTN1	0.457293559	0.071995283	-0.055373886	ameloblast
MANF	0.452940325	0.070927091	-0.057111366	ameloblast
SLIT2	0.41075048	0.064981462	-0.088934366	ameloblast
HMGB2	0.559025064	0.247302236	0.151397392	SI
BMP5	0.602933212	0.229710263	0.123965306	SI
GPNMB	0.582200844	0.227701967	0.110009224	SI
SFRP2	0.580897132	0.227496617	0.103151476	SI
JAG1	0.542398551	0.215267124	0.071274972	SI
TNC	0.556421828	0.206812336	0.070015685	SI
APP	0.520037241	0.21461229	0.069242641	SI
LAMB2	0.561945853	0.20364966	0.063798283	SI
INHBA	0.540429722	0.201428326	0.060379228	SI
NPNT	0.53361734	0.209302541	0.058757044	SI
SHH	0.532680035	0.201741319	0.056585873	SI
LAMA2	0.52446693	0.219292019	0.056583883	SI
CALR	0.538758208	0.211771291	0.053289915	SI
CDH3	0.541086464	0.197484052	0.052962502	SI
BMP7	0.55347033	0.201784484	0.051247239	SI
ADAM17	0.528878473	0.197310611	0.049222354	SI
ADAM12	0.546962938	0.198451065	0.047531052	SI
COL4A1	0.543109032	0.197384793	0.047169839	SI
COPA	0.546087748	0.19981587	0.046738148	SI
VWF	0.54260653	0.19710461	0.045441462	SI
TGFB1	0.533052724	0.197583147	0.044075309	SI
ADAM9	0.537378423	0.200686975	0.043043935	SI
SPP1	0.50717879	0.187725437	0.042985048	SI
BMP8B	0.529909996	0.19242489	0.037913139	SI
EFNB3	0.537963976	0.194423067	0.03531611	SI
FGF2	0.529234411	0.195130758	0.034907482	SI
CALM1	0.53990419	0.192825115	0.034055937	SI
NRTN	0.538436467	0.193649845	0.033994576	SI
TNF	0.509454004	0.189204244	0.033583498	SI
NCAM1	0.537434954	0.190974588	0.033409793	SI
FGF7	0.537284204	0.192974619	0.033212713	SI
YARS	0.528205679	0.193379473	0.032773421	SI
EFNA1	0.537049703	0.192493364	0.032539598	SI
BMP4	0.547004813	0.195107951	0.03148326	SI
PLXNB2	0.536385285	0.191890738	0.03055123	SI
TGFB3	0.519487281	0.187640168	0.030326869	SI
CCL5	0.534871499	0.192006082	0.030232258	SI
MIF	0.521158796	0.187274941	0.030046423	SI
BMP2	0.545432402	0.196236008	0.029684725	SI
EFNB2	0.53334236	0.190452373	0.028711263	SI
EFNB1	0.532771462	0.191484866	0.02819104	SI
ITGA4	0.533837882	0.191574744	0.028183999	SI
PCDH9	0.532049815	0.189885572	0.027730171	SI
CDH5	0.530455769	0.190710321	0.027261323	SI
THBS2	0.513512401	0.190487554	0.026279319	SI
VCAM1	0.529405401	0.190082213	0.025418264	SI
ANXA1	0.518691654	0.18593032	0.024618829	SI
HLA-A	0.531598959	0.188331943	0.024493115	SI
ITGB1	0.531961877	0.188025967	0.02269693	SI
DSG2	0.527576855	0.188488907	0.022364374	SI
DSC2	0.526576738	0.188415498	0.021438937	SI
EFNA4	0.528091221	0.188864589	0.021196549	SI
TNFSF13B	0.519476114	0.189074147	0.02073223	SI
RPS19	0.527503573	0.18836117	0.02070775	SI
APOA1	0.509620109	0.186611498	0.020036	SI
HBEGF	0.524149377	0.188828328	0.019337569	SI
CMTM8	0.498144933	0.185775418	0.019153954	SI
CD99	0.525722485	0.187013377	0.019050098	SI
APOE	0.513286275	0.186557466	0.018556665	SI
PKD1	0.528745868	0.187262865	0.018280357	SI
SERPINA1	0.52358825	0.187575519	0.017065802	SI
WNT5A	0.514365955	0.185162876	0.016993758	SI
LGALS3	0.5217611	0.187652278	0.016834422	SI
VEGFB	0.523066207	0.185116123	0.016713805	SI
FAT4	0.526861488	0.186149715	0.015739252	SI
JAM2	0.51862256	0.186467532	0.015471037	SI
PCDH7	0.519883699	0.186376789	0.014841678	SI
LTB	0.509366067	0.186037746	0.014002729	SI
COL1A1	0.523362125	0.18134513	0.013634443	SI
MMP9	0.518822863	0.183118108	0.013175838	SI
FGF13	0.51757638	0.183762781	0.012761957	SI
SELE	0.522364101	0.1824562	0.012202603	SI
ITGB2	0.519555677	0.183478833	0.012096253	SI
HSP90B1	0.515588708	0.185493114	0.011126428	SI
ANGPT2	0.518857759	0.18212785	0.010987965	SI
PSEN1	0.518662341	0.186325008	0.010866752	SI
FN1	0.529329328	0.188416642	0.010666116	SI
PECAM1	0.515154603	0.183240753	0.01041346	SI
VEGFA	0.518265924	0.185148027	0.01019288	SI
RTN4	0.518141694	0.185402042	0.009725178	SI
PTN	0.518684675	0.185530437	0.007690445	SI
COL2A1	0.517434703	0.182156743	0.007253669	SI
POMC	0.522457622	0.183455256	0.007127442	SI
WNT11	0.507627552	0.181846092	0.006838714	SI
DCHS1	0.51344889	0.180769522	0.006409917	SI
LAMC3	0.517073181	0.181993818	0.006351615	SI
EFNA5	0.51763361	0.181462741	0.0056899	SI
PTHLH	0.512971514	0.180226994	0.005190782	SI
HLA-E	0.511346759	0.181857521	0.004795778	SI
GSTP1	0.511325124	0.181102228	0.004487893	SI
HSPG2	0.511907886	0.18028836	0.004287921	SI
PROS1	0.512508096	0.18044144	0.00315464	SI
ICAM1	0.509737359	0.181474917	0.00264172	SI
TNFSF13	0.506233808	0.180400692	0.000907726	SI
GMFB	0.511879969	0.178886449	0.000440755	SI
NENF	0.511965115	0.179742242	0.000315153	SI
DLK1	0.508387585	0.178715015	-0.001193015	SI
CDH2	0.509987214	0.180065127	-0.002154968	SI
PTPRC	0.501595442	0.179565669	-0.002163743	SI
JAG2	0.503023383	0.181163843	-0.002872841	SI
HEBP1	0.508112605	0.178419131	-0.002968913	SI
GPI	0.506772601	0.177222865	-0.003210967	SI
FBN1	0.505785745	0.17688121	-0.003423205	SI
COL18A1	0.508193564	0.178611794	-0.00391333	SI
ADM	0.502610913	0.178281662	-0.00686855	SI
CADM1	0.47793042	0.175454661	-0.007187452	SI
L1CAM	0.502698153	0.176773343	-0.00761335	SI
MDK	0.501520067	0.178875661	-0.011359733	SI
NAMPT	0.502534142	0.17555043	-0.011569242	SI
FAT3	0.500171688	0.175838853	-0.012041751	SI
PTPRM	0.489693837	0.172222007	-0.012183817	SI
NID1	0.49494358	0.176205656	-0.013689598	SI
ARTN	0.501593348	0.17565595	-0.013692409	SI
HGF	0.510630695	0.178127562	-0.013769847	SI
ADAM15	0.497377222	0.175901899	-0.015371447	SI
FLRT3	0.50485193	0.172907029	-0.015550717	SI
LRRC4B	0.498248922	0.172444709	-0.01593009	SI
THBS1	0.495434217	0.172836622	-0.016182319	SI
GRN	0.491590082	0.170425446	-0.01839504	SI
FLRT2	0.493052919	0.173161371	-0.018429672	SI
LAMB1	0.495071997	0.171995995	-0.018926181	SI
CELSR2	0.492234958	0.171082895	-0.021013908	SI
PCDH20	0.489231117	0.172466192	-0.021340356	SI
PTPRF	0.491813416	0.171203265	-0.021446231	SI
LRPAP1	0.491227862	0.171025005	-0.02375015	SI
AIMP1	0.491613811	0.17215847	-0.024157057	SI
AGRN	0.487567977	0.169150195	-0.024496884	SI
ROBO2	0.483719655	0.167410557	-0.03651976	SI
ALCAM	0.463571445	0.163541277	-0.046655993	SI
MANF	0.464908656	0.159645405	-0.055922261	SI
CLSTN1	0.463347413	0.162283601	-0.056091452	SI
SLIT2	0.421567916	0.146384533	-0.108414027	SI
BMP5	0.626340833	0.143422719	0.122061227	root
APP	0.545861348	0.157520657	0.098982188	root
JAG1	0.575175105	0.144197765	0.092921597	root
BMP2	0.541611106	0.126891129	0.090058176	root
SFRP2	0.588330082	0.136050409	0.088494627	root
BMP4	0.550496189	0.122574331	0.072182155	root
BMP7	0.557854105	0.116305825	0.062618388	root
GPNMB	0.55453027	0.120751984	0.061325293	root
COL4A1	0.56526957	0.130860181	0.061252103	root
COPA	0.570874332	0.126585518	0.057429419	root
SHH	0.53859888	0.116146817	0.055268944	root
WNT5A	0.509285123	0.118741021	0.051613673	root
FGF2	0.51443791	0.109789954	0.049831855	root
TGFB3	0.532321772	0.118706997	0.047508992	root
CALR	0.547354828	0.126262843	0.042813621	root
ADAM12	0.55187457	0.118228115	0.041069038	root
LAMB2	0.555456676	0.117960308	0.04083374	root
CMTM8	0.515205704	0.111453014	0.040722589	root
HMGB2	0.566302654	0.12679569	0.039489927	root
NCAM1	0.539651615	0.122805467	0.038967899	root
BMP8B	0.54052749	0.115750115	0.038859999	root
NRTN	0.540544334	0.119620294	0.038384452	root
MIF	0.515198686	0.104229888	0.037449363	root
PLXNB2	0.543423214	0.119367043	0.036205761	root
APOE	0.517430484	0.105511959	0.035290785	root
CDH3	0.523001558	0.116338122	0.035224169	root
TNC	0.550256166	0.109625669	0.03519703	root
EFNB3	0.54128546	0.116934557	0.034058234	root
ADAM9	0.541432843	0.12464946	0.033727125	root
INHBA	0.54361832	0.109153806	0.033361703	root
YARS	0.540945777	0.115962398	0.033230657	root
EFNB1	0.541552152	0.117675022	0.033166932	root
HGF	0.503628427	0.105181076	0.033117277	root
VWF	0.532307735	0.109052454	0.030493795	root
EFNA1	0.538531505	0.115323714	0.030460136	root
DSC2	0.543938352	0.117649442	0.029405089	root
EFNB2	0.539149109	0.118009368	0.029108248	root
CALM1	0.532099996	0.110066246	0.025687846	root
JAM2	0.528631585	0.109569524	0.025160628	root
ADAM17	0.53608916	0.106513918	0.024934318	root
EFNA4	0.531864183	0.114673378	0.023174147	root
ITGA4	0.532543548	0.115684517	0.023034562	root
PCDH9	0.534820263	0.113474349	0.022821397	root
FGF7	0.512611765	0.109598235	0.022380036	root
DSG2	0.532347038	0.115068986	0.022222327	root
ITGB1	0.527710793	0.114590957	0.021560045	root
CD99	0.534974664	0.114157844	0.020762858	root
CCL5	0.532876212	0.107137837	0.020719135	root
TNF	0.501871061	0.100213046	0.020569228	root
VCAM1	0.532689527	0.113975256	0.020523542	root
RPS19	0.530401583	0.114350046	0.020447806	root
HLA-A	0.532706371	0.11289789	0.020429416	root
GMFB	0.522883652	0.114143809	0.019324389	root
FAT4	0.529121458	0.114707034	0.018798998	root
PKD1	0.524854372	0.108473545	0.017143511	root
FGF13	0.51651671	0.112953615	0.017078673	root
NPNT	0.523439496	0.102821797	0.016064988	root
VEGFA	0.505987957	0.101315222	0.014925889	root
PSEN1	0.515006387	0.106541985	0.014345611	root
PTN	0.525808851	0.107780478	0.013843425	root
PCDH7	0.524290106	0.113720581	0.0138056	root
THBS2	0.51133164	0.102003896	0.012643019	root
WNT11	0.510722457	0.112428647	0.011747397	root
HEBP1	0.512878458	0.107283948	0.011141247	root
SELE	0.515820502	0.102982531	0.010868661	root
VEGFB	0.514801454	0.107856783	0.010606179	root
MMP9	0.523169996	0.102982097	0.010194896	root
APOA1	0.514405626	0.103568224	0.009507264	root
POMC	0.509919571	0.101777142	0.009200733	root
TGFB1	0.511633424	0.098747883	0.008810673	root
HBEGF	0.509321618	0.104665931	0.008458132	root
SERPINA1	0.51482672	0.105995165	0.008389024	root
HSPG2	0.505034881	0.110043785	0.00773998	root
RTN4	0.517737883	0.104689222	0.007723955	root
ANXA1	0.519189254	0.108191229	0.007684059	root
ITGB2	0.512594922	0.112374667	0.007147058	root
DCHS1	0.510843171	0.110229874	0.006820318	root
PECAM1	0.503370156	0.107991675	0.00679422	root
LAMC3	0.514510899	0.11212281	0.005846927	root
L1CAM	0.508965091	0.112748505	0.005267723	root
FN1	0.52701318	0.104051886	0.004832766	root
COL1A1	0.506402032	0.099998451	0.004528904	root
NENF	0.509860618	0.11054844	0.003855073	root
EFNA5	0.507971309	0.1032249	0.003415722	root
CDH5	0.501879483	0.11080712	0.003411909	root
HSP90B1	0.507819716	0.109307746	0.002929102	root
TNFSF13	0.509843774	0.10288554	0.002921506	root
LGALS3	0.506797861	0.101721913	0.002522798	root
HLA-E	0.502673947	0.109803098	0.002470378	root
ICAM1	0.509473211	0.101590828	0.002314742	root
ARTN	0.504507109	0.101506411	0.001985225	root
TNFSF13B	0.510486644	0.100744587	0.001429621	root
GSTP1	0.50945356	0.106201215	0.001342019	root
DLK1	0.508948248	0.102361973	0.000695226	root
LAMB1	0.494556658	0.110805323	0.000308021	root
COL2A1	0.514887077	0.100002501	-0.000473694	root
COL18A1	0.509911149	0.099840048	-0.00055045	root
LAMA2	0.517096416	0.115666234	-0.001489199	root
PROS1	0.50548124	0.100983486	-0.002484479	root
PTHLH	0.497657314	0.095034938	-0.002609919	root
PTPRF	0.494369973	0.107065742	-0.003007576	root
FBN1	0.503403843	0.102195973	-0.003923082	root
ADM	0.497041113	0.099627681	-0.003926231	root
SPP1	0.502817119	0.098261481	-0.005031737	root
GPI	0.503069775	0.10507883	-0.005049451	root
FAT3	0.496570891	0.108774011	-0.005596554	root
GRN	0.493586738	0.09995279	-0.005934776	root
CDH2	0.488407282	0.099790344	-0.006005983	root
CADM1	0.474637508	0.101970271	-0.006387486	root
LTB	0.494667546	0.099851122	-0.007152161	root
JAG2	0.496023469	0.101784946	-0.007226016	root
PTPRC	0.490855242	0.106541754	-0.008713912	root
THBS1	0.500094044	0.098969945	-0.008896771	root
LRPAP1	0.495615008	0.099781577	-0.009843371	root
MDK	0.498690398	0.096927122	-0.009872558	root
NAMPT	0.49405696	0.097493213	-0.010037195	root
CELSR2	0.489429137	0.105626652	-0.012879061	root
LRRC4B	0.494996	0.096210825	-0.015357994	root
ANGPT2	0.481666971	0.094894568	-0.016607036	root
AIMP1	0.48391842	0.094320172	-0.019395535	root
PTPRM	0.46989599	0.102450428	-0.019424355	root
PCDH20	0.479210589	0.099800414	-0.022372558	root
AGRN	0.477187934	0.093119111	-0.023801873	root
NID1	0.475248095	0.095166454	-0.023846153	root
FLRT3	0.485799307	0.091931732	-0.025150897	root
ADAM15	0.468380051	0.099052898	-0.026102207	root
ROBO2	0.46789439	0.100340235	-0.030005548	root
MANF	0.465682242	0.099525989	-0.030988458	root
ALCAM	0.462717741	0.090416178	-0.035506497	root
FLRT2	0.442965625	0.099706745	-0.045399895	root
CLSTN1	0.452138456	0.095354406	-0.047857572	root
SLIT2	0.411490252	0.097982329	-0.071351008	root
