# Supplementary material for: Spatiotemporal cell landscape of human embryonic tooth development
Source: Cell Prolif. 2024 Jun 12;57(9):e13653. doi: 10.1111/cpr.13653 (PMC11503248; doi:10.1111/cpr.13653)
Supplement: Supplementary file 12 — Table S12. Ligand‐target predictions of mesenchyme development genes by nichenetr. [file CPR-57-e13653-s004.csv]

	target	ligand	weight
52	VEGFA	EDN2	0.000981976437619953
53	FOS	EDN2	0.000896676583272812
109	ID3	COPA	0.00094590432450099
112	AHNAK	COPA	0.000944507603741891
113	JUNB	COPA	0.000983569821163132
114	UBC	COPA	0.000982039022697673
115	GADD45B	COPA	0.000932797819897752
116	LMNA	COPA	0.000916143079784097
117	HES1	COPA	0.00103251642451314
118	IER3	COPA	0.000949178423003988
153	VEGFA	COPA	0.000889962880715466
219	IER3	PROK2	0.000886335786932261
254	VEGFA	PROK2	0.000977139328603708
304	AR	BMP5	0.00151162606248586
305	ZFP36	BMP5	0.00185597047478527
306	DUSP1	BMP5	0.00157354143542606
307	ZFP36L1	BMP5	0.00161928801499143
308	STAT3	BMP5	0.00140774409926349
309	JUN	BMP5	0.00158100942572729
310	NFKBIA	BMP5	0.00159091511573188
311	ID3	BMP5	0.00222982228286429
312	ID2	BMP5	0.00208674070486138
313	BRD2	BMP5	0.00147404379299224
314	AHNAK	BMP5	0.00180441129497414
315	JUNB	BMP5	0.00184905627049561
316	UBC	BMP5	0.00197316785398844
317	GADD45B	BMP5	0.00193228052694148
318	LMNA	BMP5	0.00187137843000809
319	HES1	BMP5	0.00210787739834405
320	IER3	BMP5	0.00192664670296883
321	SOCS3	BMP5	0.00158700969794174
322	RARB	BMP5	0.00176255500544723
323	FOXP1	BMP5	0.00188165084706189
324	SPTBN1	BMP5	0.0018475811782657
325	ZFP36L2	BMP5	0.00158123260680935
326	MCL1	BMP5	0.00145950561061858
327	EGR1	BMP5	0.00145112981348152
328	ACTB	BMP5	0.00185652795516258
329	KLF6	BMP5	0.00190602313296646
330	HEXIM1	BMP5	0.00158349469934374
331	IER2	BMP5	0.00163271188487796
332	ENC1	BMP5	0.00169288991956378
333	S100A10	BMP5	0.00165513142270783
334	VIM	BMP5	0.00148929278169747
335	COL18A1	BMP5	0.00177474943881919
336	BCL11A	BMP5	0.0015600023448604
337	BCL11B	BMP5	0.00153832972310507
338	WNT5A	BMP5	0.0014627962488918
339	CDH13	BMP5	0.00154229265838023
340	LEF1	BMP5	0.00187056401631177
341	TFAP2A	BMP5	0.00161267240651895
342	JUND	BMP5	0.0013695826698955
343	CAV1	BMP5	0.00129410319672455
344	IER5	BMP5	0.00154539459134103
345	FOSL2	BMP5	0.00158196418316317
346	BHLHE41	BMP5	0.00163488088572482
347	MAF	BMP5	0.00182201887471081
348	PTHLH	BMP5	0.00129259803933091
349	NR4A1	BMP5	0.00100070621765018
350	FOSB	BMP5	0.00106992655297697
351	B4GALT1	BMP5	0.0013329319574764
352	CCNL1	BMP5	0.00141315576694337
353	SULF2	BMP5	0.00167393560042099
354	HSPA1A	BMP5	0.00126998537527723
355	VEGFA	BMP5	0.00188198318211073
356	FOS	BMP5	0.0018016016356538
357	KIT	BMP5	0.00119885250199706
358	RAMP2	BMP5	0.000894578568587631
359	HIST1H2BN	BMP5	0.000996639283182489
360	TPM4	BMP5	0.00153337825011172
361	PPP1R15A	BMP5	0.00126827790536518
362	TOB1	BMP5	0.00160195799089467
363	HSPA1B	BMP5	0.00133647009966502
364	LTBP4	BMP5	0.00136038112594208
365	LRP1	BMP5	0.00164238930016296
366	TPM1	BMP5	0.00149960659734898
367	SFRP1	BMP5	0.00155379841419703
368	PALLD	BMP5	0.00152797620283495
369	ZEB2	BMP5	0.00207250077713054
370	SOCS1	BMP5	0.0015077620647604
371	FLRT2	BMP5	0.00138027081256215
372	CD9	BMP5	0.00137169708137479
373	H2AFX	BMP5	0.001375192295128
374	KLF4	BMP5	0.00141913688521381
375	CALM1	BMP5	0.00112257359143856
376	BMP7	BMP5	0.00138686096592262
377	NCAM1	BMP5	0.00137752614938451
378	ZNF503	BMP5	0.00129085315715345
379	COL1A1	BMP5	0.00130880900456383
380	BICC1	BMP5	0.00129658292571286
381	CXCL14	BMP5	0.00112976911561728
382	COL1A2	BMP5	0.0010545215843223
383	EPHA4	BMP5	0.00134857260223719
384	IGFBP3	BMP5	0.00143731596240877
385	CXCL12	BMP5	0.00104184685232391
386	IGF1	BMP5	0.000964519743225959
389	SIX1	BMP5	0.00121209116389673
390	METRNL	BMP5	0.000949436052380031
391	PRRX1	BMP5	0.00100270276458895
392	ALDH1A3	BMP5	0.00101160250724568
393	IGFBP5	BMP5	0.00110192583637259
394	PAX9	BMP5	0.00102366322829152
395	LOX	BMP5	0.00118847232364942
396	COL12A1	BMP5	0.00125847946311564
397	MAFB	BMP5	0.000998891679240686
398	CAVIN3	BMP5	0.00201806875611834
399	SNAI1	BMP5	0.00480577020779689
402	MMP2	BMP5	0.000999588679553708
403	VCAM1	BMP5	0.00101020818117228
404	TIMP3	BMP5	0.00107242860804157
405	AR	TNC	0.00238949956033554
406	ZFP36	TNC	0.0012118580403717
407	DUSP1	TNC	0.00120108994889276
408	ZFP36L1	TNC	0.00120325028022345
409	STAT3	TNC	0.0011947186376415
410	JUN	TNC	0.00130670847580872
411	NFKBIA	TNC	0.00122998428983757
412	ID3	TNC	0.00129575832932872
413	ID2	TNC	0.00121055143329788
414	BRD2	TNC	0.00114719098953656
415	AHNAK	TNC	0.00124633192093488
416	JUNB	TNC	0.00137323005791678
417	UBC	TNC	0.00137667016120473
418	GADD45B	TNC	0.00120293430632741
419	LMNA	TNC	0.00122385998378597
420	HES1	TNC	0.0013244331421502
421	IER3	TNC	0.00119812636326757
422	SOCS3	TNC	0.00105152707435781
423	RARB	TNC	0.00107559672175812
424	FOXP1	TNC	0.0011231152249612
425	SPTBN1	TNC	0.00107979386106754
426	ZFP36L2	TNC	0.00108517972395759
427	MCL1	TNC	0.0010763607005673
428	EGR1	TNC	0.000983047367152808
429	ACTB	TNC	0.00113302069762406
430	KLF6	TNC	0.0011280607396269
431	HEXIM1	TNC	0.00114770171298984
432	IER2	TNC	0.00115269397969394
433	ENC1	TNC	0.000919548019118526
434	S100A10	TNC	0.00101062155406666
435	VIM	TNC	0.00106477261900541
436	COL18A1	TNC	0.000957992858045647
437	BCL11A	TNC	0.000932008907169776
438	BCL11B	TNC	0.000913527765339327
439	WNT5A	TNC	0.000942128527940553
440	CDH13	TNC	0.000936102765202106
441	LEF1	TNC	0.00104146800641371
442	TFAP2A	TNC	0.000997816529403082
443	JUND	TNC	0.00112796959410069
444	CAV1	TNC	0.000959780896519017
445	IER5	TNC	0.00109561098772579
446	FOSL2	TNC	0.000979795268280281
447	BHLHE41	TNC	0.000905698116393079
448	MAF	TNC	0.000953605272596275
449	PTHLH	TNC	0.00105206791696822
450	NR4A1	TNC	0.00095549670744089
451	FOSB	TNC	0.000976871661111482
452	B4GALT1	TNC	0.000958658747065371
453	CCNL1	TNC	0.00094493462111353
455	HSPA1A	TNC	0.000963001842361413
456	VEGFA	TNC	0.00129953066602373
457	FOS	TNC	0.00127261635641629
461	TPM4	TNC	0.000888072843347852
462	PPP1R15A	TNC	0.000886725591290336
466	LRP1	TNC	0.00102811934034856
467	TPM1	TNC	0.000945953557198274
470	ZEB2	TNC	0.000990782252870448
477	BMP7	TNC	0.000943104506335933
478	NCAM1	TNC	0.000908020248880762
502	EDNRA	TNC	0.00239118239841062
503	MMP2	TNC	0.00209476498652453
505	TIMP3	TNC	0.00222440586390975
506	AR	COL4A1	0.00106681989522335
507	ZFP36	COL4A1	0.00107268689587763
508	DUSP1	COL4A1	0.00103337837273075
509	ZFP36L1	COL4A1	0.00115523722558112
510	STAT3	COL4A1	0.00105933909167131
511	JUN	COL4A1	0.00105490691130271
512	NFKBIA	COL4A1	0.00115382554539707
513	ID3	COL4A1	0.00147693163390325
514	ID2	COL4A1	0.00114006658545824
515	BRD2	COL4A1	0.00114036639905977
516	AHNAK	COL4A1	0.00109531132254673
517	JUNB	COL4A1	0.00124070784102932
518	UBC	COL4A1	0.00124803884364745
519	GADD45B	COL4A1	0.00112317364611301
520	LMNA	COL4A1	0.00109806053189742
521	HES1	COL4A1	0.00132509850113375
522	IER3	COL4A1	0.00118216257804888
523	SOCS3	COL4A1	0.00108389834115251
524	RARB	COL4A1	0.000901431364142247
525	FOXP1	COL4A1	0.00100857612834837
526	SPTBN1	COL4A1	0.00101576973714051
527	ZFP36L2	COL4A1	0.000972449083528677
528	MCL1	COL4A1	0.00114661620672864
529	EGR1	COL4A1	0.00096030549311707
530	ACTB	COL4A1	0.00115017429167651
531	KLF6	COL4A1	0.00107979506514057
532	HEXIM1	COL4A1	0.00112944472948847
533	IER2	COL4A1	0.00109331200751114
534	ENC1	COL4A1	0.000911193628992588
535	S100A10	COL4A1	0.00103469914625614
536	VIM	COL4A1	0.000886630037340431
537	COL18A1	COL4A1	0.000927275335449111
538	BCL11A	COL4A1	0.000928380623579266
539	BCL11B	COL4A1	0.000938805075900223
540	WNT5A	COL4A1	0.00108600845778855
541	CDH13	COL4A1	0.000981175869217294
542	LEF1	COL4A1	0.00119917460238119
543	TFAP2A	COL4A1	0.000995051542162831
544	JUND	COL4A1	0.00104470653963937
545	CAV1	COL4A1	0.000919900920592824
546	IER5	COL4A1	0.000997719220496725
547	FOSL2	COL4A1	0.000976343036148266
548	BHLHE41	COL4A1	0.000976221820666092
549	MAF	COL4A1	0.000982683438969418
550	PTHLH	COL4A1	0.00108856271368436
551	NR4A1	COL4A1	0.000949308193070587
555	SULF2	COL4A1	0.00092165205350522
557	VEGFA	COL4A1	0.00132318975763333
558	FOS	COL4A1	0.00112175255443736
567	LRP1	COL4A1	0.000983588229113272
569	SFRP1	COL4A1	0.000909547322196751
571	ZEB2	COL4A1	0.00102913798232428
572	SOCS1	COL4A1	0.000921586470231192
578	BMP7	COL4A1	0.000931916315785018
580	ZNF503	COL4A1	0.000889781893118076
591	SIX1	COL4A1	0.000965753815584077
607	AR	ITGAM	0.0010559667021656
608	ZFP36	ITGAM	0.00127094895958952
609	DUSP1	ITGAM	0.00114632555088092
610	ZFP36L1	ITGAM	0.00122885059778465
611	STAT3	ITGAM	0.00115110869620677
612	JUN	ITGAM	0.00128349196174578
613	NFKBIA	ITGAM	0.00131077892011305
614	ID3	ITGAM	0.00126056556953271
615	ID2	ITGAM	0.00117512753191235
616	BRD2	ITGAM	0.00112612504340129
617	AHNAK	ITGAM	0.00129404308203525
618	JUNB	ITGAM	0.00137197435600231
619	UBC	ITGAM	0.00136526632307033
620	GADD45B	ITGAM	0.00142862833365383
621	LMNA	ITGAM	0.00125403050002514
622	HES1	ITGAM	0.00133406046076178
623	IER3	ITGAM	0.00128710215959032
624	SOCS3	ITGAM	0.00112798956222543
625	RARB	ITGAM	0.000967961491022992
626	FOXP1	ITGAM	0.000960523197621022
627	SPTBN1	ITGAM	0.00100868851942195
628	ZFP36L2	ITGAM	0.00105178248795627
629	MCL1	ITGAM	0.00112066620251466
630	EGR1	ITGAM	0.00109001064416201
631	ACTB	ITGAM	0.00115234982413562
632	KLF6	ITGAM	0.00108448169528413
633	HEXIM1	ITGAM	0.00110124256357956
634	IER2	ITGAM	0.0010813791215981
635	ENC1	ITGAM	0.00098148934820191
636	S100A10	ITGAM	0.00107716172904599
637	VIM	ITGAM	0.00107999660187595
638	COL18A1	ITGAM	0.00090395179114009
639	BCL11A	ITGAM	0.000903872503583924
640	BCL11B	ITGAM	0.000922516272569274
641	WNT5A	ITGAM	0.00100119012954302
642	CDH13	ITGAM	0.000904484943286628
643	LEF1	ITGAM	0.00105981394175018
644	TFAP2A	ITGAM	0.00103194284976152
645	JUND	ITGAM	0.00104442875129448
646	CAV1	ITGAM	0.00104420424550253
647	IER5	ITGAM	0.00105046403627376
648	FOSL2	ITGAM	0.00108445326370327
649	BHLHE41	ITGAM	0.00100683925829116
650	MAF	ITGAM	0.000956264667833684
651	PTHLH	ITGAM	0.00108772874390528
652	NR4A1	ITGAM	0.000938760176516116
653	FOSB	ITGAM	0.000984960182115982
654	B4GALT1	ITGAM	0.000971709453367647
655	CCNL1	ITGAM	0.00096711551317889
656	SULF2	ITGAM	0.000953627245637397
657	HSPA1A	ITGAM	0.000962882797943914
658	VEGFA	ITGAM	0.00146694737172499
659	FOS	ITGAM	0.00127540834622572
666	HSPA1B	ITGAM	0.000934330553923553
667	LTBP4	ITGAM	0.000892235483175623
668	LRP1	ITGAM	0.000988941858219646
669	TPM1	ITGAM	0.000908342953394991
670	SFRP1	ITGAM	0.000896307290217041
671	PALLD	ITGAM	0.00104119484836833
673	SOCS1	ITGAM	0.000977736912960221
682	COL1A1	ITGAM	0.00100558220336868
687	IGFBP3	ITGAM	0.000893711214687294
705	MMP2	ITGAM	0.000892358239652502
706	VCAM1	ITGAM	0.00210891279496959
708	AR	DSC3	0.00145802107442269
709	ZFP36	DSC3	0.00116933150947395
710	DUSP1	DSC3	0.00109908691060233
711	ZFP36L1	DSC3	0.00114682880057775
712	STAT3	DSC3	0.00115546364006288
713	JUN	DSC3	0.00137285631925933
714	NFKBIA	DSC3	0.0011915951819382
715	ID3	DSC3	0.00141716272360924
716	ID2	DSC3	0.00135227472593761
717	BRD2	DSC3	0.00125180841137942
718	AHNAK	DSC3	0.00130824755749817
719	JUNB	DSC3	0.00122989154849911
720	UBC	DSC3	0.00129787473609984
721	GADD45B	DSC3	0.00126927430918824
722	LMNA	DSC3	0.00113391997652551
723	HES1	DSC3	0.00142985024381158
724	IER3	DSC3	0.00117789398308706
725	SOCS3	DSC3	0.00104957716003608
726	RARB	DSC3	0.00127390737415176
727	FOXP1	DSC3	0.0011287188559995
728	SPTBN1	DSC3	0.00107198091859312
729	ZFP36L2	DSC3	0.00113886551395208
730	MCL1	DSC3	0.00109471344875498
731	EGR1	DSC3	0.000999142825192173
732	ACTB	DSC3	0.0011290695422811
733	KLF6	DSC3	0.00110743186727725
734	HEXIM1	DSC3	0.00126063288736225
735	IER2	DSC3	0.00111524236107376
736	ENC1	DSC3	0.000928855939069974
737	S100A10	DSC3	0.000962135331733155
738	VIM	DSC3	0.00100908950448064
739	COL18A1	DSC3	0.00101699010443529
740	BCL11A	DSC3	0.00129354496989346
741	BCL11B	DSC3	0.00142503526424986
742	WNT5A	DSC3	0.00141265785510733
743	CDH13	DSC3	0.00121675293438468
744	LEF1	DSC3	0.00149811863118236
745	TFAP2A	DSC3	0.00149966706041322
746	JUND	DSC3	0.00100683487586499
747	CAV1	DSC3	0.00107545977030691
748	IER5	DSC3	0.00131616837270318
749	FOSL2	DSC3	0.00113533369267133
750	BHLHE41	DSC3	0.00138165061201919
751	MAF	DSC3	0.00132309063698513
752	PTHLH	DSC3	0.00133292767268028
753	NR4A1	DSC3	0.00114631607253326
754	FOSB	DSC3	0.00103770080013418
755	B4GALT1	DSC3	0.00103995366511753
756	CCNL1	DSC3	0.000981478732412735
759	VEGFA	DSC3	0.00147315101881237
760	FOS	DSC3	0.00103004094287712
769	LRP1	DSC3	0.00123190913760444
770	TPM1	DSC3	0.00119856217091632
771	SFRP1	DSC3	0.00145761852015046
772	PALLD	DSC3	0.00114016988041029
773	ZEB2	DSC3	0.00119495443091876
774	SOCS1	DSC3	0.00116721826342551
775	FLRT2	DSC3	0.00110232389180724
776	CD9	DSC3	0.000889237324019535
777	H2AFX	DSC3	0.000929471238678966
778	KLF4	DSC3	0.000889481942771633
779	CALM1	DSC3	0.000978451521668398
780	BMP7	DSC3	0.00153267896325435
781	NCAM1	DSC3	0.00129951847159237
782	ZNF503	DSC3	0.00134546093457764
783	COL1A1	DSC3	0.000988904807205516
784	BICC1	DSC3	0.00133543678371075
785	CXCL14	DSC3	0.00132652940796941
786	COL1A2	DSC3	0.000889344762037622
787	EPHA4	DSC3	0.00109027752238252
788	IGFBP3	DSC3	0.0011815574601211
789	CXCL12	DSC3	0.0010834275492849
790	IGF1	DSC3	0.00100493243410476
791	FOXF1	DSC3	0.00147713190420822
792	FOXF2	DSC3	0.00148355494048752
793	SIX1	DSC3	0.00153807784778057
794	METRNL	DSC3	0.00138100699999592
795	PRRX1	DSC3	0.00145984546043383
796	ALDH1A3	DSC3	0.00139053098341698
797	IGFBP5	DSC3	0.00160156530510771
798	PAX9	DSC3	0.00147857405284327
799	LOX	DSC3	0.00126267276554262
800	COL12A1	DSC3	0.00146119208515846
801	MAFB	DSC3	0.00128225928374944
808	TIMP3	DSC3	0.000912962172743631
809	AR	BMP7	0.00174798518713842
810	ZFP36	BMP7	0.001834398769275
811	DUSP1	BMP7	0.00169674249581664
812	ZFP36L1	BMP7	0.00175406344522986
813	STAT3	BMP7	0.00162328461701407
814	JUN	BMP7	0.00181462776549087
815	NFKBIA	BMP7	0.00176725336903558
816	ID3	BMP7	0.00320237859193496
817	ID2	BMP7	0.00290358883024117
818	BRD2	BMP7	0.00287332042762027
819	AHNAK	BMP7	0.00177904121416408
820	JUNB	BMP7	0.00194055256694652
821	UBC	BMP7	0.00212063579991975
822	GADD45B	BMP7	0.00197116532290555
823	LMNA	BMP7	0.00182606582100137
824	HES1	BMP7	0.00204220686529059
825	IER3	BMP7	0.00191231856184768
826	SOCS3	BMP7	0.00160787635916332
827	RARB	BMP7	0.00151554606587465
828	FOXP1	BMP7	0.0016209251196308
829	SPTBN1	BMP7	0.00157821563011855
830	ZFP36L2	BMP7	0.00153626780545038
831	MCL1	BMP7	0.00155278944455116
832	EGR1	BMP7	0.00154872637461372
833	ACTB	BMP7	0.00173834864539488
834	KLF6	BMP7	0.00169369834260983
835	HEXIM1	BMP7	0.00171165766728471
836	IER2	BMP7	0.00179020056535213
837	ENC1	BMP7	0.00143050762472178
838	S100A10	BMP7	0.00153844405739408
839	VIM	BMP7	0.00146400298329692
840	COL18A1	BMP7	0.00144483041378695
841	BCL11A	BMP7	0.00133804526541065
842	BCL11B	BMP7	0.00136961076242748
843	WNT5A	BMP7	0.00137955572959969
844	CDH13	BMP7	0.00135159949385917
845	LEF1	BMP7	0.00165764026310439
846	TFAP2A	BMP7	0.00153733325701466
847	JUND	BMP7	0.0015885348180691
848	CAV1	BMP7	0.0013808801012285
849	IER5	BMP7	0.00145927121954845
850	FOSL2	BMP7	0.00150742409687554
851	BHLHE41	BMP7	0.00135912730345829
852	MAF	BMP7	0.00142662709580315
853	PTHLH	BMP7	0.00133936754806372
854	NR4A1	BMP7	0.00124231429546123
855	FOSB	BMP7	0.00139966649850137
856	B4GALT1	BMP7	0.00136765109821518
857	CCNL1	BMP7	0.00130798387777415
858	SULF2	BMP7	0.00142022252603432
859	HSPA1A	BMP7	0.00144180076907644
860	VEGFA	BMP7	0.00182169642863303
861	FOS	BMP7	0.00178170518405672
862	KIT	BMP7	0.00108450852696871
863	RAMP2	BMP7	0.00110252454883726
864	HIST1H2BN	BMP7	0.0013265865779657
865	TPM4	BMP7	0.0013773538140319
866	PPP1R15A	BMP7	0.00129830044772012
867	TOB1	BMP7	0.00127646038065761
868	HSPA1B	BMP7	0.00135121482606192
869	LTBP4	BMP7	0.00135538146555878
870	LRP1	BMP7	0.00144172823574218
871	TPM1	BMP7	0.00137169346401718
872	SFRP1	BMP7	0.00125264458384139
873	PALLD	BMP7	0.0013324146932391
874	ZEB2	BMP7	0.0016064800293331
875	SOCS1	BMP7	0.00136687000796201
876	FLRT2	BMP7	0.00114568132904408
877	CD9	BMP7	0.00134986667731403
878	H2AFX	BMP7	0.00135114932770527
879	KLF4	BMP7	0.00141823745403875
880	CALM1	BMP7	0.0012267388377243
881	BMP7	BMP7	0.0014140782235123
882	NCAM1	BMP7	0.00128641926663685
883	ZNF503	BMP7	0.00124907021284591
884	COL1A1	BMP7	0.00128059886621224
885	BICC1	BMP7	0.00110324554453488
886	CXCL14	BMP7	0.00110124113291347
887	COL1A2	BMP7	0.00105236255963608
888	EPHA4	BMP7	0.00113957535569817
889	IGFBP3	BMP7	0.00274383570504802
890	CXCL12	BMP7	0.00249356473474126
891	IGF1	BMP7	0.00233091861728301
892	FOXF1	BMP7	0.00104236720182574
893	FOXF2	BMP7	0.000895387371698142
894	SIX1	BMP7	0.00111882379833635
895	METRNL	BMP7	0.000983197983579677
896	PRRX1	BMP7	0.00110076900330577
897	ALDH1A3	BMP7	0.00092303080859023
898	IGFBP5	BMP7	0.00101494472355894
899	PAX9	BMP7	0.000983220017421502
900	LOX	BMP7	0.0010242383835122
901	COL12A1	BMP7	0.00107693358769534
902	MAFB	BMP7	0.00105305622415587
904	SNAI1	BMP7	0.0011512212112307
906	EDNRA	BMP7	0.00259580539355757
907	MMP2	BMP7	0.00104025671734532
908	VCAM1	BMP7	0.000959384612404397
909	TIMP3	BMP7	0.00104787829850036
911	ZFP36	PLXNB2	0.000930005933051153
912	DUSP1	PLXNB2	0.000919826652591456
913	ZFP36L1	PLXNB2	0.000972518932327472
914	STAT3	PLXNB2	0.000886149832240205
915	JUN	PLXNB2	0.00092737734488307
916	NFKBIA	PLXNB2	0.000885917707850277
917	ID3	PLXNB2	0.00109867846743322
918	ID2	PLXNB2	0.000908403832475048
920	AHNAK	PLXNB2	0.000916763151630326
921	JUNB	PLXNB2	0.000939633810479644
922	UBC	PLXNB2	0.00110832964843125
923	GADD45B	PLXNB2	0.00107458397284476
924	LMNA	PLXNB2	0.000934227750594175
925	HES1	PLXNB2	0.000980691678479371
926	IER3	PLXNB2	0.000954585277935469
961	VEGFA	PLXNB2	0.00114940431200135
1037	NRP1	FGF2	0.00416436629413272
1047	CCND1	FGF2	0.00486015034403085
1048	FN1	FGF2	0.0014337325430763
1049	IGF2	FGF2	0.00271181206279394
1050	BGN	FGF2	0.00244344294139355
1051	IGFBP2	FGF2	0.00236871991697399
1052	GAPDH	FGF2	0.00271055838891752
1053	ENPP1	FGF2	0.00230919980134228
1054	ANGPT2	FGF2	0.00502086766359347
1055	CD44	FGF2	0.00538651594954828
1056	PTN	FGF2	0.00256750309028565
1057	THY1	FGF2	0.00494199107736444
1058	ANXA2	FGF2	0.00238775461227508
1059	TNFRSF11B	FGF2	0.00646988867141662
1060	ID1	FGF2	0.00192302889180074
1069	TNC	FGF2	0.00245508572184439
1074	PRDM1	FGF2	0.0014042840580187
1085	TCF4	BMP5	0.00159340333052558
1086	RGS3	BMP5	0.00142193511664157
1088	DST	BMP5	0.00172688382539735
1096	IRX5	BMP5	0.00147774319229517
1097	RRBP1	BMP5	0.00167125437118069
1098	EDIL3	BMP5	0.00144891131083507
1099	LRRFIP1	BMP5	0.0016779099626114
1100	VCAN	BMP5	0.00153042117955693
1106	TBX2	BMP5	0.00140022352250427
1109	TGFBI	BMP5	0.0017007461568412
1110	NRP1	BMP5	0.00141020239883858
1117	SMAD6	BMP5	0.00236973180529683
1120	CCND1	BMP5	0.00181748975500293
1121	FN1	BMP5	0.00173927493694213
1128	CD44	BMP5	0.00150708390001506
1131	ANXA2	BMP5	0.00161609411245662
1133	ID1	BMP5	0.00283147300276121
1134	ATP1B1	BMP5	0.00143295672839012
1140	ADGRA2	BMP5	0.0016296415953393
1141	ANOS1	BMP5	0.00468312304954623
1142	TNC	BMP5	0.00168013882351154
1144	NES	BMP5	0.00147211136507289
1147	PRDM1	BMP5	0.00177446552175301
1149	LGALS3	BMP5	0.00143741395600835
1153	DKK1	BMP5	0.00484811215513621
1158	TCF4	INHBA	0.00165484028408872
1159	RGS3	INHBA	0.00166945060361206
1161	DST	INHBA	0.00148421598732115
1169	IRX5	INHBA	0.00147488795302855
1172	LRRFIP1	INHBA	0.00152639694803441
1182	TGFBI	INHBA	0.00152602622709626
1190	SMAD6	INHBA	0.00245672171189016
1193	CCND1	INHBA	0.00172001366342803
1194	FN1	INHBA	0.00162679185350827
1201	CD44	INHBA	0.00141126483626065
1204	ANXA2	INHBA	0.00143973919723182
1206	ID1	INHBA	0.00257928055899587
1215	TNC	INHBA	0.00175388027239287
1220	PRDM1	INHBA	0.00180322487933994
1279	ID1	COL4A1	0.00152913713962086
1303	ENO1	BMP4	0.0014070999242616
1304	TCF4	BMP4	0.00146345864359616
1305	RGS3	BMP4	0.00144017163494876
1325	TBX2	BMP4	0.00273144153250502
1336	SMAD6	BMP4	0.00604870919616365
1337	SOX9	BMP4	0.00251233935242408
1338	P4HA2	BMP4	0.00210635897125973
1339	CCND1	BMP4	0.00282542400280105
1340	FN1	BMP4	0.00163746098150271
1344	GAPDH	BMP4	0.00151062941428825
1350	ANXA2	BMP4	0.0014074570290259
1352	ID1	BMP4	0.00632163198852959
1353	ATP1B1	BMP4	0.00141248351456553
1354	MSX2	BMP4	0.00265619898509477
1355	MSX1	BMP4	0.00262804162826626
1366	PRDM1	BMP4	0.00161287878845977
1372	DKK1	BMP4	0.00257644571486405
1391	LRRFIP1	TGFB3	0.00143363987114011
1409	SMAD6	TGFB3	0.00205444182972083
1410	SOX9	TGFB3	0.00427819990976748
1412	CCND1	TGFB3	0.00162587704303284
1413	FN1	TGFB3	0.00446920500700439
1425	ID1	TGFB3	0.00224044107753244
1434	TNC	TGFB3	0.00642598074252033
1435	FBN2	TGFB3	0.00510989383621923
1439	PRDM1	TGFB3	0.00140689868365166
1485	CCND1	ITGAM	0.00155234244201311
1498	ID1	ITGAM	0.00144276506481265
1528	BARX1	DSC3	0.00175925475661046
1534	IRX5	DSC3	0.00143640419303244
1537	LRRFIP1	DSC3	0.00141532788132882
1538	VCAN	DSC3	0.00138919426030172
1544	TBX2	DSC3	0.00161329309751828
1558	CCND1	DSC3	0.00169208634875991
1560	IGF2	DSC3	0.00154607152383158
1571	ID1	DSC3	0.00148809719498686
1574	MSX1	DSC3	0.00160121889049551
1595	ENO1	BMP2	0.00141327088326046
1596	TCF4	BMP2	0.00162802268703943
1597	RGS3	BMP2	0.0016621278274882
1598	HEY1	BMP2	0.00253262916949726
1599	DST	BMP2	0.00146770403114733
1610	LRRFIP1	BMP2	0.00146174272784705
1611	VCAN	BMP2	0.00144358712882283
1628	SMAD6	BMP2	0.00323494866402245
1629	SOX9	BMP2	0.00587936494212783
1631	CCND1	BMP2	0.0020656813836916
1632	FN1	BMP2	0.00171213983974854
1636	GAPDH	BMP2	0.00150332905200357
1642	ANXA2	BMP2	0.00146926346691056
1643	TNFRSF11B	BMP2	0.0026150861626445
1644	ID1	BMP2	0.00658455753087267
1645	ATP1B1	BMP2	0.00147381223355529
1646	MSX2	BMP2	0.00280542350333738
1647	MSX1	BMP2	0.00268778202179674
1648	BMP4	BMP2	0.00271936636968868
1649	DLX3	BMP2	0.00246641969726187
1650	DLX5	BMP2	0.00262409721191919
1656	CTHRC1	BMP2	0.00238688147768072
1658	PRDM1	BMP2	0.00164563184680229
1664	DKK1	BMP2	0.00140241822280764
1666	COMT	BMP2	0.00146056187957739
1669	TCF4	BMP7	0.00145139691346021
1670	RGS3	BMP7	0.00141625002945825
1672	DST	BMP7	0.00141607753503434
1684	VCAN	BMP7	0.00138964235818109
1701	SMAD6	BMP7	0.00172938060203396
1702	SOX9	BMP7	0.00253450630305063
1703	P4HA2	BMP7	0.00209589022008337
1704	CCND1	BMP7	0.00203004579725396
1705	FN1	BMP7	0.00162587488662243
1709	GAPDH	BMP7	0.00150052040855097
1712	CD44	BMP7	0.00253668510202706
1714	THY1	BMP7	0.00250506925340361
1715	ANXA2	BMP7	0.00145207112879768
1717	ID1	BMP7	0.00639109944870037
1718	ATP1B1	BMP7	0.00145621844062887
1725	ANOS1	BMP7	0.00151488177005464
1731	PRDM1	BMP7	0.00167659060447435
1742	TCF4	TGFB1	0.00144136217872929
1743	RGS3	TGFB1	0.00155127892029524
1744	HEY1	TGFB1	0.00241588965083197
1745	DST	TGFB1	0.00300779493731168
1746	PDCD4	TGFB1	0.00235009967694756
1758	OMD	TGFB1	0.00255852625636231
1766	TGFBI	TGFB1	0.00269973509569178
1768	SERPINE2	TGFB1	0.00452512600179892
1769	PDGFD	TGFB1	0.00562770515478319
1770	GSTM3	TGFB1	0.00505985669037644
1771	SNAI2	TGFB1	0.00646624713453789
1772	HSPB1	TGFB1	0.0058713530651132
1773	ITGA4	TGFB1	0.00458555622244263
1774	SMAD6	TGFB1	0.00609636754925272
1775	SOX9	TGFB1	0.0058129704724574
1776	P4HA2	TGFB1	0.0020423802041611
1777	CCND1	TGFB1	0.0049155449618628
1778	FN1	TGFB1	0.00583983968729012
1779	IGF2	TGFB1	0.00274847603215826
1780	BGN	TGFB1	0.00255800440815857
1781	IGFBP2	TGFB1	0.0024134011410357
1782	GAPDH	TGFB1	0.00153336342413857
1783	ENPP1	TGFB1	0.00245045260882422
1784	ANGPT2	TGFB1	0.00271611772321231
1785	CD44	TGFB1	0.00256008438291661
1790	ID1	TGFB1	0.00329054972768989
1799	TNC	TGFB1	0.00263948532009254
1804	PRDM1	TGFB1	0.00167067934721004
1808	FBLN2	TGFB1	0.00269817983300057
1809	GJA1	TGFB1	0.00259638499600507
1810	DKK1	TGFB1	0.00254697473338717
1811	MME	TGFB1	0.00232938825016082
1812	COMT	TGFB1	0.00141897668632668
1831	OMD	APP	0.0054325669576203
1832	OLFML1	APP	0.00623391399813117
1845	HSPB1	APP	0.00424289107031779
1850	CCND1	APP	0.00346707994667157
1863	ID1	APP	0.0015678464154385
1874	NES	APP	0.00450925328788626
1875	CTHRC1	APP	0.00465576615057424
1876	EVA1A	APP	0.0100121129732555
1877	PRDM1	APP	0.00406217904892773
1878	HMCN1	APP	0.00486403422519385
1879	LGALS3	APP	0.00433125973965007
1883	DKK1	APP	0.00436139969575527
1884	MME	APP	0.00445457972905701
1885	COMT	APP	0.00470795638482534
1886	SOD1	APP	0.00395388100013074
