# Supplementary material for: Spatiotemporal cell landscape of human embryonic tooth development
Source: Cell Prolif. 2024 Jun 12;57(9):e13653. doi: 10.1111/cpr.13653 (PMC11503248; doi:10.1111/cpr.13653)
Supplement: Supplementary file 13 — Table S13. Ligand importance predictions of mesenchyme development genes by nichenetr. [file CPR-57-e13653-s007.csv]

	test_ligand	auroc	aupr	pearson	rank	group
1	DSC3	0.746643938184612	0.392678640467955	0.350898132598603	1	first wave
2	BMP5	0.751803455641456	0.362621495238965	0.330608598736813	2	first wave
3	ITGAM	0.71440218010992	0.365253216902217	0.304482823893051	3	first wave
4	COL4A1	0.716665526441818	0.354689417957029	0.300611574852103	4	first wave
5	TNC	0.707904798826333	0.350134984404055	0.291076678058051	5	first wave
6	COPA	0.713990748975704	0.346411424638454	0.286741066373689	6	first wave
7	EDN2	0.702788039801451	0.348645643140697	0.285092749375828	7	first wave
8	PROK2	0.701139464702443	0.346367393996582	0.282030678957375	8	first wave
9	BMP7	0.716637020820504	0.350234819643662	0.281750327953001	9	first wave
10	PLXNB2	0.704248477799826	0.343556263833233	0.280434097091763	10	first wave
11	NMU	0.696443638685546	0.342015779064809	0.279122895968517	11	first wave
12	YARS	0.706385449210588	0.336687053143027	0.278945297881864	12	first wave
13	SERPING1	0.699967883666656	0.340230178259532	0.278428272337979	13	first wave
14	EFNB2	0.702557144268852	0.338891782423396	0.277122147725326	14	first wave
15	SEMA3B	0.702977127089461	0.335113666146055	0.276830812275017	15	first wave
16	ADAM17	0.691700303299811	0.340510551279541	0.27649572367245	16	first wave
17	ITGA4	0.70598256976276	0.344886208582454	0.27629068665452	17	first wave
18	CALM1	0.699311304189188	0.337667583367619	0.275211632349083	18	first wave
19	NCAM1	0.702477328529186	0.330321782558251	0.275115102968252	19	first wave
20	ADAM9	0.698805804504648	0.346403956657588	0.274704673668349	20	first wave
21	GMFB	0.697618070283458	0.331147892085312	0.272969403032463	21	first wave
22	NRTN	0.69806845910013	0.340766519173087	0.272314712631167	22	first wave
23	EFNB3	0.695344271890419	0.338587414408072	0.272263593398188	23	first wave
24	EFNA3	0.692625785804962	0.338387583207512	0.271793592543823	24	first wave
25	EDN1	0.695090571860769	0.355770971723062	0.271643284633394	25	first wave
26	LAMB2	0.697194286713341	0.335748433464462	0.270137830175177	26	first wave
27	HLA-A	0.693762209907796	0.332906680883913	0.26920676877226	27	first wave
28	EFNA1	0.696200390717051	0.334064519717575	0.269083519201881	28	first wave
29	ADAM12	0.694098576239234	0.332656377534279	0.26898089493872	29	first wave
30	DSC2	0.698062757975877	0.331448142235537	0.267556165357274	30	first wave
31	C3	0.688234969936076	0.332428274669458	0.267523514622076	31	first wave
32	JAM3	0.688517175587028	0.337659993356884	0.26750057697131	32	first wave
33	TIMP1	0.68122543765631	0.334116554200262	0.266963317864169	33	first wave
34	A2M	0.694005457876298	0.32973678388618	0.266428147485305	34	first wave
35	VCAM1	0.69475800627884	0.334057260904839	0.266332800876534	35	first wave
36	EFNB1	0.696866472068298	0.333852698032656	0.266180557077825	36	first wave
37	ITGB1	0.691171999118227	0.33174223386312	0.266057662539882	37	first wave
38	EFNA4	0.688458263969658	0.336415666791822	0.2659193999538	38	first wave
39	ANXA1	0.691176750055114	0.331134168097197	0.265628245405195	39	first wave
40	DSG2	0.696917782186649	0.329678467006781	0.265381798533756	40	first wave
41	INHBA	0.682952878307603	0.317443225076968	0.263800583001538	41	first wave
42	VWF	0.69967997689144	0.349905394606827	0.263777180241664	42	first wave
43	ITGB2	0.687565087835327	0.333864728512725	0.263749407146833	43	first wave
44	RPS19	0.696115824040502	0.330197577472077	0.263195444265156	44	first wave
45	CD99	0.694476750815263	0.326815267394506	0.262585772865129	45	first wave
46	BMP8B	0.686709919196067	0.313491203194879	0.262068806502745	46	first wave
47	NPNT	0.692644789552505	0.313777154561959	0.261352233388769	47	first wave
48	MMP9	0.691810525035537	0.331582502124142	0.260286861833124	48	first wave
49	GDF11	0.683699725585888	0.323213929333946	0.260073711599659	49	first wave
50	TNFSF13B	0.682681124717796	0.323848471489191	0.258187143605401	50	first wave
51	PGF	0.677063616945262	0.328237020508798	0.257630426890029	51	first wave
52	CDH1	0.684668916710374	0.324993697339543	0.256564140791792	52	first wave
53	LAMC3	0.683842253692429	0.324438453104325	0.256422922048062	53	first wave
54	SELE	0.685066095033944	0.320411749583529	0.255404317243328	54	first wave
55	TGFB1	0.695550462551219	0.336309471744896	0.254874324464177	55	first wave
56	PCDH7	0.687540382963524	0.324071338356602	0.254847227941627	56	first wave
57	TFPI	0.673597333394148	0.325056021791289	0.254678227663013	57	first wave
58	SEMA3A	0.685613402963069	0.320879677428488	0.253864272980052	58	first wave
59	BMP4	0.705852394092118	0.325030714997161	0.253320779786785	59	first wave
60	FAT4	0.687878649669717	0.31981600539686	0.252512257297038	60	first wave
61	SERPINE2	0.683842253692433	0.317806570131076	0.252313467025522	61	first wave
62	PLAT	0.674830676609432	0.334840957536465	0.251470247331552	62	first wave
63	VEGFB	0.68238086550668	0.319966791168832	0.25109964023129	63	first wave
64	CMTM6	0.684061746976506	0.318828591914507	0.250664119389664	64	first wave
65	APOA1	0.677707843986838	0.33014848723719	0.250459290375237	65	first wave
66	PCDH9	0.680687631600952	0.315384185567053	0.250019417644847	66	first wave
67	COL1A1	0.674222556688176	0.311150565450975	0.248271686194682	67	first wave
68	DLK1	0.679663329608602	0.317018510708704	0.247575321303526	68	first wave
69	HGF	0.673578329646605	0.323147883232853	0.247353287215382	69	first wave
70	ANGPT2	0.663865514279416	0.32737482586466	0.246928882487574	70	first wave
71	NLGN2	0.689818932293449	0.29750320373271	0.246372992270728	71	first wave
72	FGF7	0.676413688779431	0.317388044720536	0.246276667226493	72	first wave
73	RTN4	0.68958138544921	0.322915578189151	0.245077104274454	73	first wave
74	EFNA5	0.673802573867567	0.314528146341435	0.24471024965261	74	first wave
75	THBS2	0.668511930552707	0.312567346116813	0.244175486586895	75	first wave
76	PECAM1	0.676261658799112	0.314916021498136	0.243615168409175	76	first wave
77	VEGFC	0.680678129727186	0.320555536950256	0.242992782924435	77	first wave
78	HSP90B1	0.677397132714573	0.31464535321764	0.242528783423424	78	first wave
79	DLL4	0.687190714008805	0.29014579232614	0.242135956238151	79	first wave
80	COL18A1	0.668510030177954	0.318839035728077	0.242085231204718	80	first wave
81	WNT5A	0.674672945504858	0.320567988112979	0.241311577986281	81	first wave
82	HSPG2	0.667854400887857	0.312458301723294	0.240878200656017	82	first wave
83	PKD1	0.689305831109895	0.324776554326416	0.240191153578548	83	first wave
84	L1CAM	0.673032922092239	0.313037988038425	0.240154863175457	84	first wave
85	PDGFA	0.673591632269884	0.314446693343384	0.240132082238942	85	first wave
86	PROS1	0.664199980236105	0.316273106841527	0.239501963214401	86	first wave
87	TNFSF13	0.667730876528852	0.316681557458037	0.238976886711373	87	first wave
88	HLA-DRA	0.66974527376799	0.316886250330817	0.238708258062388	88	first wave
89	VEGFA	0.685277036631627	0.321023340686321	0.236237777472954	89	first wave
90	NAMPT	0.669690162900126	0.314925118148032	0.235924137408891	90	first wave
91	COL2A1	0.684013287420278	0.315038766076925	0.235497154917895	91	first wave
92	TGFB3	0.686120803022358	0.317144043884169	0.235419278596766	92	first wave
93	DCHS1	0.671459411796011	0.303957544454432	0.235079444917919	93	first wave
94	F11R	0.670547231914132	0.309541223781821	0.23502395609607	94	first wave
95	FBRS	0.686696616572791	0.297014474678139	0.234820090579025	95	first wave
96	SERPINA1	0.668179364970777	0.311439818385393	0.23433870973964	96	first wave
97	BMP2	0.699870014366833	0.325608519049543	0.234008746826536	97	first wave
98	FN1	0.688912453535838	0.326798198356129	0.233737770357452	98	first wave
99	JAM2	0.666351204457519	0.313169019564139	0.233426689537372	99	first wave
100	FGF9	0.682791346453524	0.307668109094537	0.233263582349892	100	first wave
101	GPI	0.664987685571598	0.303121074633583	0.232684433713361	101	first wave
102	ARTN	0.666482330315537	0.313583807305461	0.232325187946801	102	first wave
103	PSEN1	0.678813862093608	0.311206435195639	0.231773981076643	103	first wave
104	TNF	0.677006605702649	0.316916959652613	0.230815759396343	104	first wave
105	LRPAP1	0.659926037414585	0.306334826459966	0.229580104273261	105	first wave
106	NENF	0.671597188965667	0.298357968174333	0.228301221694895	106	first wave
107	SEMA3F	0.670990019231797	0.297943398858519	0.227692783607114	107	first wave
108	FBN1	0.662134272878613	0.295936490671054	0.225742919891147	108	first wave
109	OSM	0.668684864655312	0.312147153047587	0.225632869324216	109	first wave
110	LGALS3	0.679676632231879	0.310282913730403	0.224088190140584	110	first wave
111	LAMC2	0.664792897159319	0.296659826966976	0.223536434494561	111	first wave
112	AIMP1	0.666606804861919	0.295798475961989	0.22252958625618	112	first wave
113	SPP1	0.676881180968887	0.321634922622207	0.222362531835548	113	first wave
114	LAMB1	0.659034761654998	0.295818060959536	0.222302927110472	114	first wave
115	PTPRF	0.662478240709069	0.294443484303538	0.22197131060439	115	first wave
116	SHH	0.702302494051826	0.329362958349037	0.219201889725364	116	first wave
117	FAT3	0.655963756052694	0.295705919187068	0.218664832015372	117	first wave
118	CELSR2	0.652349243270773	0.288748970806631	0.217460916271835	118	first wave
119	THBS1	0.660026757276538	0.292326307145154	0.215969699279184	119	first wave
120	APP	0.68689045479769	0.31502617028713	0.213359665519238	120	first wave
121	PDGFC	0.649069196445539	0.296518375533289	0.212031292356226	121	first wave
122	FGF2	0.677698342113069	0.301373922210979	0.207316230571161	122	first wave
123	JAG2	0.651005678319765	0.28224024914172	0.206296270081076	123	first wave
124	APOE	0.690354837974051	0.334948043458219	0.205908989320525	124	first wave
125	PDGFB	0.676900184716428	0.307420355995926	0.205405187558223	125	first wave
126	NID1	0.651915957826886	0.277007335888915	0.204493634552664	126	first wave
127	PTN	0.680150775732977	0.30360605496442	0.203767579381195	127	first wave
128	LTB	0.640644835161495	0.293531259855711	0.201750286948073	128	first wave
129	SEMA3C	0.636967610012695	0.285808264241028	0.200134666515813	129	first wave
130	AGRN	0.641397383564038	0.277625449779079	0.198880399612396	130	first wave
131	CDH2	0.657267413133872	0.286893636261289	0.197232659088744	131	first wave
132	EBI3	0.633199166875707	0.27405788843414	0.194875990048705	132	first wave
133	ADAM15	0.640414889816271	0.270581332807168	0.18884955985424	133	first wave
134	PLAU	0.629710078827548	0.270536646891077	0.188649160638233	134	first wave
135	ROBO2	0.635610742438407	0.272589810700567	0.187591431163669	135	first wave
136	CYR61	0.644352466306354	0.280300741493815	0.184114423525051	136	first wave
137	MDK	0.645353963801661	0.287133467692098	0.179498653542075	137	first wave
138	PCDH20	0.616415057049253	0.274504823562073	0.176916003473419	138	first wave
139	WNT3A	0.638809073149223	0.275611877335878	0.175470808588587	139	first wave
140	PSAP	0.618671752069509	0.258753760886199	0.175407828940267	140	first wave
141	FLRT3	0.64993576733332	0.244907302045815	0.172748313890685	141	first wave
142	PTPRM	0.62454486024644	0.248227871129806	0.168515090866116	142	first wave
143	MANF	0.62715692534568	0.245176844118539	0.166411050035019	143	first wave
144	ICAM2	0.608268150479274	0.266245050872165	0.163384568228037	144	first wave
145	JAG1	0.695839319513809	0.292989897389467	0.157772121019882	145	first wave
146	CLSTN1	0.609870166396814	0.25065140461229	0.154274959888542	146	first wave
147	FLRT2	0.607106071317265	0.235595717534037	0.14260774970973	147	first wave
148	CALR	0.70404418751378	0.294481687838596	0.11311085933496	148	first wave
149	IGF1	0.677076919568543	0.257380321795455	0.110819660644427	149	first wave
150	SLIT2	0.562172660448642	0.227892479559445	0.105812478088612	150	first wave
151	CADM1	0.633351196856022	0.253948530262028	0.0917470928914617	151	first wave
152	LAMA2	0.66533830471369	0.258277905660488	0.0534063040394598	152	first wave
153	NLGN1	0.668911959438399	0.246545927579579	0.0176219051178789	153	first wave
154	BMP5	0.65993151391381	0.19484969187797	0.18249095529958	1	last wave
155	DSC3	0.633199764836932	0.206656639302231	0.161314237066171	2	last wave
156	BMP4	0.574950491985891	0.163415538856692	0.113739825850401	3	last wave
157	FGF2	0.542340955504672	0.161609376898386	0.108638158911898	4	last wave
158	BMP7	0.584019225612145	0.157078674768392	0.103676278430965	5	last wave
159	TGFB1	0.56141959073375	0.16409795387693	0.100240941566081	6	last wave
160	TGFB3	0.547989252635268	0.157425157218905	0.0993672157729179	7	last wave
161	BMP2	0.550215823999009	0.159241484011361	0.0896615853996161	8	last wave
162	INHBA	0.569361501330527	0.151988969623419	0.0773173595833855	9	last wave
163	APP	0.537458485467335	0.154457503159423	0.0755585437497919	10	last wave
164	EBI3	0.555842203519195	0.146613021050466	0.0705451655312998	11	last wave
165	ADAM12	0.565990057140501	0.147584168257007	0.0704832840125862	12	last wave
166	LAMB2	0.568710419374136	0.148482772995019	0.0700202572815839	13	last wave
167	COL4A1	0.559780927037564	0.147558688232591	0.0663264820710024	14	last wave
168	CALR	0.552638364585267	0.161744616790678	0.0658090705575789	15	last wave
169	NLGN2	0.564716257194133	0.147657627198027	0.0656852635797814	16	last wave
170	TNF	0.522930977576996	0.148819631464139	0.0652542466988943	17	last wave
171	SHH	0.543931916166428	0.144183836113056	0.0639355275716094	18	last wave
172	BMP8B	0.555098294036346	0.146673260574274	0.0632407667767677	19	last wave
173	ITGAM	0.564477742021989	0.14628850963972	0.0629194423560142	20	last wave
174	VEGFA	0.531148792210737	0.143409215597481	0.0623406372394427	21	last wave
175	NRTN	0.559017678486703	0.147486786551576	0.0616447564997278	22	last wave
176	COPA	0.557025754481506	0.14946272325181	0.0589472838198019	23	last wave
177	TNC	0.564435196072364	0.140052718597417	0.0586557379958495	24	last wave
178	SERPING1	0.555476050498175	0.146284549389607	0.0583913882830865	25	last wave
179	PLXNB2	0.556428821915546	0.145878145299938	0.0571588857321993	26	last wave
180	NCAM1	0.553861882954802	0.144945963659055	0.0549340850272054	27	last wave
181	SEMA3B	0.555312313055673	0.139300589934022	0.052990382148263	28	last wave
182	GDF11	0.546616178806445	0.14136933397447	0.0521064253265249	29	last wave
183	JAG1	0.553592425273841	0.145305947906312	0.049411700383235	30	last wave
184	EFNB3	0.549497699940177	0.143624056735395	0.0493399685973153	31	last wave
185	JAM3	0.548223899993811	0.139489488524423	0.0488943889380457	32	last wave
186	EFNA3	0.551189223755593	0.144206496438527	0.0486527456540408	33	last wave
187	EFNB1	0.547690141716689	0.143816085007049	0.0483754201305641	34	last wave
188	VWF	0.5536929884275	0.137014822784266	0.0482855785285057	35	last wave
189	YARS	0.539670874847865	0.146837377896772	0.0480398989892166	36	last wave
190	EFNA1	0.548997462714275	0.143082074380607	0.0479588110739931	37	last wave
191	A2M	0.54951832827939	0.142549922175401	0.0468451147747645	38	last wave
192	HLA-A	0.546855983249788	0.143555443602399	0.0464432437193536	39	last wave
193	EFNB2	0.546932050250633	0.142527286826422	0.0448336383895055	40	last wave
194	FGF7	0.542615570270437	0.137822767337511	0.0446822626261657	41	last wave
195	ADAM17	0.537881366421188	0.134404529006628	0.0444671211635624	42	last wave
196	ITGB1	0.545227633723208	0.140374460111702	0.0437939970060284	43	last wave
197	NMU	0.548249685417825	0.137396390882553	0.0423714494010097	44	last wave
198	IGF1	0.533366338676074	0.140470147613949	0.0421276198252447	45	last wave
199	EDN2	0.542375765827095	0.138752191819243	0.0420808061830143	46	last wave
200	ITGA4	0.541234760814406	0.14303330755519	0.0419108526860966	47	last wave
201	OSM	0.531156527837943	0.135764797116538	0.0417425272134459	48	last wave
202	FGF9	0.536942776987025	0.136306200999609	0.0415460262669293	49	last wave
203	CALM1	0.541723394599499	0.136066279550721	0.041458237730218	50	last wave
204	VEGFB	0.540034449326484	0.135436205615987	0.0404454505223976	51	last wave
205	PROK2	0.53987715823999	0.138245060531602	0.039789992799572	52	last wave
206	ADAM9	0.537076861191904	0.1425948827353	0.0394154504514705	53	last wave
207	EFNA4	0.539325350166058	0.13996429342015	0.038612449497883	54	last wave
208	NPNT	0.528361387874662	0.136041014770166	0.037664434393185	55	last wave
209	PCDH9	0.537958722693236	0.140237745646297	0.0376091147897078	56	last wave
210	WNT5A	0.520405295294675	0.131422748319518	0.0374028693964556	57	last wave
211	SEMA3A	0.538487323885553	0.132434892876258	0.0370819920888194	58	last wave
212	FN1	0.544784124430143	0.136181517373237	0.0364803802367167	59	last wave
213	VEGFC	0.536204024588981	0.133998702793814	0.0362599971860544	60	last wave
214	COL2A1	0.53118489180436	0.133951197258704	0.0357406987831553	61	last wave
215	DSG2	0.534218546939786	0.140632670456429	0.0357094925217014	62	last wave
216	ITGB2	0.536713286713286	0.137274882124787	0.0355460772019998	63	last wave
217	COL1A1	0.538562101615199	0.132169880838429	0.0351957417048518	64	last wave
218	VCAM1	0.536775171730924	0.135568704746433	0.0348549044765138	65	last wave
219	PKD1	0.541100676609528	0.134743764454472	0.0342637852957814	66	last wave
220	CDH1	0.534503475875158	0.134397037964496	0.0336456430499525	67	last wave
221	DSC2	0.532922829383007	0.139215725199982	0.0332512695490821	68	last wave
222	EDN1	0.533635796357035	0.131116132032877	0.0331096671393799	69	last wave
223	PECAM1	0.526900643604184	0.136394190929422	0.032749605709407	70	last wave
224	DLL4	0.527884357530375	0.132835510629853	0.0326020646205118	71	last wave
225	SPP1	0.518941972481794	0.12766448781352	0.0325834410993754	72	last wave
226	DCHS1	0.530902541411391	0.137259692966013	0.0312383292557735	73	last wave
227	HSPG2	0.535822400313551	0.132436621326611	0.0308681662729955	74	last wave
228	C3	0.528616663572414	0.136109767450145	0.0305960681178879	75	last wave
229	LAMC2	0.527146894403529	0.135130720297036	0.0295860413114504	76	last wave
230	LTB	0.520899086164572	0.137135450317593	0.0289129258478088	77	last wave
231	PTN	0.5393975493533	0.134863717163704	0.0288315794515719	78	last wave
232	RPS19	0.525539173216164	0.138847295582122	0.0287472770117845	79	last wave
233	ANXA1	0.524698568393258	0.136596000166702	0.0286555993840466	80	last wave
234	FAT4	0.532160870103347	0.13717205593909	0.0284601934039694	81	last wave
235	JAM2	0.526553829651175	0.128766516379862	0.0282255595591996	82	last wave
236	LAMC3	0.531806320523133	0.135270319886458	0.0267756708894043	83	last wave
237	PDGFA	0.531652897250242	0.129988725853359	0.0264533407505213	84	last wave
238	PCDH7	0.528387173298678	0.137174462998186	0.0262013213038619	85	last wave
239	CD99	0.526334653547042	0.136425960008225	0.0258245890945717	86	last wave
240	TNFSF13B	0.521980784702023	0.132308947140033	0.025712350287715	87	last wave
241	PTPRM	0.511208923819542	0.132668066422213	0.024272962809959	88	last wave
242	SEMA3C	0.516115890009695	0.133291658916014	0.0242364953333648	89	last wave
243	GMFB	0.522478443385523	0.133196447619488	0.0233629849967787	90	last wave
244	CDH2	0.518738267632073	0.129976757535345	0.0232855680463062	91	last wave
245	PDGFB	0.536224652928192	0.127905858628364	0.022901142512403	92	last wave
246	PSEN1	0.529176207273554	0.130653786131029	0.0227506657362841	93	last wave
247	TNFSF13	0.523279080801205	0.132607995838997	0.0218854350578862	94	last wave
248	LGALS3	0.531391175196486	0.12999224710254	0.0212666995983493	95	last wave
249	GPI	0.518724085648864	0.134331378612522	0.0206118113763204	96	last wave
250	F11R	0.520222218784164	0.132374358228415	0.0199013351059972	97	last wave
251	PTPRF	0.515986962889616	0.134235265239464	0.0190409457595219	98	last wave
252	PLAT	0.522065876601274	0.126521326923514	0.0183496148929375	99	last wave
253	NLGN1	0.537544866637787	0.147569520834175	0.0183291054131809	100	last wave
254	APOA1	0.519684592693442	0.132459864075973	0.0183254442339643	101	last wave
255	FBRS	0.519088949398682	0.128816636378315	0.01816951304047	102	last wave
256	SERPINE2	0.51971553520226	0.133229089551745	0.018066496407361	103	last wave
257	LAMA2	0.522098108381294	0.138461760692412	0.0177653230676921	104	last wave
258	FBN1	0.51903351073705	0.129330949679661	0.0174567891359104	105	last wave
259	CMTM6	0.519412556470078	0.133870906507206	0.0168074099314158	106	last wave
260	WNT3A	0.511660168739812	0.124418817729251	0.0166690890674801	107	last wave
261	ARTN	0.514991645522618	0.129246473431988	0.0162627049621999	108	last wave
262	MMP9	0.529247117189595	0.127334724175022	0.0154827550925158	109	last wave
263	SEMA3F	0.519480887843719	0.130105022385527	0.0151136725479892	110	last wave
264	TFPI	0.523028962188253	0.126346863635327	0.0150044882614403	111	last wave
265	EFNA5	0.521886667904366	0.127150017069328	0.0149848473371914	112	last wave
266	RTN4	0.526620871753614	0.127898099705793	0.0145438811586414	113	last wave
267	SELE	0.515477700765309	0.125111447347591	0.0144063886208576	114	last wave
268	PGF	0.516112022196091	0.124738300017644	0.014198449604418	115	last wave
269	PDGFC	0.511358479278832	0.127573763311605	0.0131606736675236	116	last wave
270	THBS2	0.506835715906511	0.123139620664935	0.0117459456319564	117	last wave
271	L1CAM	0.511031004393836	0.129907722317451	0.0109874728805029	118	last wave
272	THBS1	0.510615859067187	0.129144564297503	0.0104967643675432	119	last wave
273	FAT3	0.511790385131091	0.129200024050952	0.0102842858716728	120	last wave
274	PROS1	0.516510406997133	0.12540726635777	0.00998077340048236	121	last wave
275	COL18A1	0.517384532871256	0.123611201679801	0.00969599383620389	122	last wave
276	SERPINA1	0.509888710109948	0.124394648263783	0.0096391810570211	123	last wave
277	NENF	0.510067918806856	0.130577004136915	0.00871668217844675	124	last wave
278	TIMP1	0.507036842213833	0.122006897264468	0.00821141186380826	125	last wave
279	APOE	0.525076324855085	0.127549103049259	0.00689342789690526	126	last wave
280	DLK1	0.51140231449966	0.122718296041107	0.00663033403216694	127	last wave
281	ANGPT2	0.513576025744167	0.121959839991001	0.00543097446901994	128	last wave
282	HSP90B1	0.505715339233039	0.129408455672506	0.00501682334827202	129	last wave
283	JAG2	0.511216659446747	0.120179916568912	0.00312390729425974	130	last wave
284	MDK	0.50327603812117	0.120628288923607	0.00127878963939958	131	last wave
285	HLA-DRA	0.503930987891163	0.122400577771256	0.000841588659568754	132	last wave
286	AGRN	0.506848608618517	0.119450475715473	-5.21254626245184e-05	133	last wave
287	CELSR2	0.493016017905399	0.125441348056977	-0.000302643214342385	134	last wave
288	CADM1	0.487593343234934	0.127451476518101	-0.000632172869741804	135	last wave
289	HGF	0.514179404666129	0.121619650175228	-0.000771483803578531	136	last wave
290	NAMPT	0.504681343730016	0.119280499817787	-0.00220238965397022	137	last wave
291	LRPAP1	0.500559543701136	0.121347523167198	-0.00240831774932121	138	last wave
292	LAMB1	0.50466974028921	0.123219257398935	-0.0038330956784484	139	last wave
293	NID1	0.494303999834973	0.117692561250352	-0.00934215322721523	140	last wave
294	AIMP1	0.490079058110031	0.120078232316942	-0.00981178576631309	141	last wave
295	FLRT3	0.500549229531529	0.11692482936217	-0.010818753982239	142	last wave
296	ADAM15	0.491801524434268	0.119870325469246	-0.0140657154610613	143	last wave
297	PCDH20	0.483363244425191	0.122726896654603	-0.0146678562017682	144	last wave
298	CYR61	0.489631681003362	0.116260404364961	-0.0159733517683215	145	last wave
299	PSAP	0.470995265796151	0.11948944766333	-0.020122988934082	146	last wave
300	FLRT2	0.473851001505869	0.116194695745996	-0.0269597821049387	147	last wave
301	MANF	0.470920488066505	0.117266002330676	-0.0293090774560409	148	last wave
302	ROBO2	0.474967510365739	0.115330940532461	-0.0301581134113375	149	last wave
303	CLSTN1	0.470050230005982	0.115671791495218	-0.0314308975900905	150	last wave
304	ICAM2	0.46156940404728	0.110495034977934	-0.0391903741521521	151	last wave
305	PLAU	0.461501072673637	0.104038484013094	-0.0478866807574185	152	last wave
306	SLIT2	0.410965509416836	0.101017148044158	-0.0924023603473656	153	last wave
